# Supplementary material for: Citalopram-induced pathways regulation and tentative treatment-outcome-predicting biomarkers in lymphoblastoid cell lines from depression patients
Source: Transl Psychiatry. 2020 Jul 1;10:210. doi: 10.1038/s41398-020-00900-8 (PMC7329820; doi:10.1038/s41398-020-00900-8)
Supplement: Supplementary file 3 — Supplementary Tables [file 41398_2020_900_MOESM3_ESM.xlsx]

## Sheet: Supp. 1
Supplementary table 1: Clinical data overview of included responding (n=33, light shade), and non-responding (n=36, dark shade) MARS depression patients.
Cell line	Age	Sex	ICD10	HAMD score			Treatment duration (weeks)
				week 0	week 5	week 8	TCA	SSRI	SNRI	NASSA	NARI	SSRE	OTH	AP	MS	BZD	SED
K1124	48	M	F33.2	20	15	9	8	0	0	0	0	0	0	0	3	0	0
K1112	50	M	F33.2	25	13	5	0	0	8	0	0	0	0	0	3	0	0
K0171	48	F	F33.1	24	8	10	4	8	0	0	0	0	0	0	0	0	0
K0429	52	M	F33.3	35	19	17	7	0	4	4	0	0	0	0	0	3	0
K1114	22	M	F33.2	29	8	6	0	4	7	0	0	0	0	8	0	0	0
K1113	74	F	F33.2	16	4	5	0	2	7	6	2	0	1	1	0	0	2
K1123	21	F	F32.2	24	12	12	8	0	3	0	0	0	4	1	2	0	3
K1106	58	F	F32.2	30	10	4	0	0	8	0	0	0	0	8	0	6	0
K0738	58	M	F33.2	35	6	4	0	0	7	7	0	0	0	0	3	6	0
K1108	46	F	F32.2	26	10	9	8	0	0	0	0	0	1	8	0	6	0
K1130	62	M	F33.2	18	7	3	8	0	0	0	0	0	0	0	8	4	5
K1149	78	F	F33.2	17	12	1	8	8	0	0	0	0	0	0	5	1	4
K1125	44	F	F33.2	21	13	10	0	0	8	0	0	0	8	8	0	2	0
K1122	44	M	F33.2	29	14	11	4	0	8	0	0	0	0	8	0	7	0
K0446	44	F	F33.3	33	23	10	0	8	0	8	0	0	0	7	0	7	0
K1120	77	M	F32.2	21	10	8	0	8	0	8	0	0	0	7	0	7	0
K0739	54	M	F33.2	29	14	13	0	3	7	0	0	0	0	5	8	7	0
K0872	53	M	F33.2	30	25	8	0	0	8	0	0	0	8	0	8	7	0
IN0108	41	F	F33.3	34	11	2	0	0	8	0	0	0	0	8	8	8	0
K1081	53	M	F33.2	31	19	14	8	8	0	0	0	0	0	8	1	7	3
K1091	65	M	F32.2	28	16	14	0	0	8	3	0	0	8	8	2	7	0
K0734	43	M	F33.2	27	5	0	0	6	0	6	0	0	0	0	5	5	0
K0732	30	M	F33.2	24	7	0	0	0	7	0	0	0	0	0	4	0	0
IN0012	61	F	F33.2	27	9	6	5	0	6	0	0	0	3	7	2	6	4
K0728	38	M	F33.2	40	9	15	0	8	0	2	0	0	0	6	7	7	0
K0095	25	M	F32.2	22	9	7	0	8	0	0	0	0	0	0	0	0	0
K0437	19	F	F33.2	25	17	11	0	8	0	0	2	0	0	0	0	0	4
K0751	45	F	F32.2	31	16	10	0	8	0	0	0	0	0	3	3	7	3
K1062	62	M	F32.2	18	11	4	0	8	0	0	0	0	0	3	4	6	0
K1069	32	M	F32.1	28	6	5	0	6	0	0	0	0	0	4	3	0	1
K1077	42	M	F32.2	19	12	4	0	8	0	0	0	0	0	7	0	0	0
K1118	36	M	F32.2	27	14	12	0	8	0	0	0	0	0	8	0	0	0
K1144	44	F	F33.2	22	9	5	0	8	1	2	0	0	0	0	6	6	6
K1060	24	F	F32.2	15	15	14	0	0	8	0	0	0	0	0	0	0	0
K1088	50	M	F32.1	36	14	23	8	2	0	0	0	0	0	0	0	0	1
K1129	49	F	F32.2	19	17	17	8	0	0	0	0	0	1	1	0	2	2
K0881	48	M	F33.2	29	23	19	0	0	6	0	0	0	3	2	7	0	0
K1115	56	M	F33.2	14	7	8	0	1	8	0	0	0	0	8	0	1	0
K0184	41	F	F33.2	36	32	24	8	0	0	0	3	0	0	0	0	8	0
K1084	24	M	F33.2	33	15	17	0	0	8	0	0	0	0	8	0	3	0
K1089	53	M	F33.2	32	23	21	0	0	8	0	0	0	2	8	0	0	1
K1054	28	M	F32.2	20	12	16	0	3	8	0	0	0	0	3	0	0	5
K1080	71	F	F32.2	18	12	10	0	3	8	0	0	0	0	8	0	0	0
K1087	21	M	F33.2	22	16	16	1	1	8	0	0	0	1	1	0	3	5
K1107	78	F	F33.2	34	23	22	8	2	0	0	0	0	1	6	0	0	4
K1104	50	M	F33.2	33	n/a	17	0	0	8	0	0	0	0	8	0	6	0
K0912	56	F	F33.2	28	4	23	8	0	0	0	0	0	0	7	1	7	0
K0455	42	F	F33.2	28	26	19	0	1	8	2	0	0	0	8	6	0	1
K1119	52	F	F32.2	15	13	10	8	0	0	0	0	0	8	7	3	0	0
K0792	62	M	F33.3	30	23	21	8	0	0	0	0	0	0	8	4	7	0
K0744	56	M	F33.2	21	17	13	6	0	8	0	0	0	2	4	7	0	0
K1057	35	M	F32.2	26	25	20	0	0	7	0	0	0	0	7	8	5	0
K1110	43	F	F33.2	25	23	20	6	0	4	0	0	0	0	8	3	6	2
K0740	41	M	F33.3	36	28	22	0	1	7	0	0	0	8	8	0	7	0
K1083	48	M	F33.2	24	14	19	0	0	8	0	0	0	0	8	8	7	0
K0135	44	M	F33.1	12	17	22	8	3	0	0	8	0	0	0	8	0	5
K0805	75	F	F33.2	29	21	26	7	0	8	0	0	0	4	8	6	1	2
K1090	32	M	F33.2	27	20	20	3	0	8	0	0	0	4	8	8	5	5
K0882	49	M	F33.3	31	17	16	6	0	1	0	0	0	4	6	6	6	2
K0138	48	F	F33.2	30	14	16	0	0	6	0	0	0	0	0	6	0	3
K1075	50	F	F33.2	22	12	14	6	0	3	0	0	0	3	1	0	0	0
K0054	53	F	F32.2	14	16	15	0	7	0	0	0	0	0	0	0	0	0
K0124	22	F	F33.2	31	28	27	0	8	5	0	0	0	0	8	0	7	1
K0398	48	F	F33.2	22	3	27	0	8	0	8	0	0	0	0	8	4	0
K0719	51	F	F32.2	23	17	12	7	8	0	0	0	0	0	0	8	5	1
K1049	59	F	F33.2	19	14	20	0	6	4	0	0	0	0	8	5	2	0
K1072	52	F	F33.2	19	15	11	0	8	0	3	0	0	0	7	4	7	3
K1085	49	F	F33.2	22	17	12	0	7	0	0	0	0	4	0	0	4	2
K1143	46	F	F33.2	28	10	18	0	7	0	3	0	0	0	5	1	6	1
Abbreviations:	TCA tricyclic antidepressants
	SSRI selective serotonin reuptake inhibitors
	SNRI serotonin norepinephrin reuptake inhibitors
	NASSA Noradrenergic and Specific Serotonergic Antidepressant
	NARI Noradrenergic reuptake inhibitors
	SSRE selective serotonin reuptake enhancer
	OTH other antidepressants
	AP antipsychtoics
	MS mood stabilizers
	BZD benzodiazepines
	SED sedatives
	HAMD Hamilton's depression score
	ICD10 diagnosis according to International Classification of Diseases version 10

## Sheet: Supp. 2
Supplementary table 2: Clinical data overview of excluded MARS cell lines.
Cell line	Age	Sex	ICD10	HAMD score			Treatment duration (weeks)
				week 0	week 5	week 8	TCA	SSRI	SNRI	NASSA	NARI	SSRE	OTH	AP	MS	BZD	SED		Exclusion criteria	n=
K1086	81	M	F32.2	14	10	19	0	0	0	0	0	0	8	0	8	7	0		Cell lines from patients treated <6 weeks with TCA, SSRI, SNRI	15
K0718	40	M	F32.2	32	12	1	0	0	0	0	0	7	0	0	0	1	0		Cell lines from bipolar disorder patients	13
IN0014	70	F	F33.11	23	21	23	0	2	5	6	0	0	8	3	0	0	2		Unsuccessful transformation of cell lines	6
K1100	71	F	F33.2	28	17	17	0	0	3	0	0	0	7	8	0	0	0		Cell lines with missing data at >2 time points	38
K0438	60	F	F33.2	28	19	9	0	0	0	0	8	0	4	0	8	0	5		Cell lines with insufficient growth	9
K0807	54	F	F33.2	24	18	21	5	0	0	0	0	0	8	3	2	7	3
K0729	52	F	F33.2	17	16	6	1	0	0	0	0	2	8	6	5	0	1
K1139	63	M	F33.2	31	15	12	2	0	0	0	0	0	8	0	0	0	0
K0886	51	M	F32.2	27	21	19	5	0	3	0	0	0	0	5	0	4	0
K1079	31	M	F33.1	27	22	5	4	0	5	0	0	0	0	7	5	6	3
K0205	63	F	F33.2	25	17	17	2	0	0	0	0	7	0	0	0	0	0
K1064	61	M	F33.2	23	10	6	3	0	1	0	0	0	8	0	5	7	0
K1070	31	F	F33.2	25	26	16	0	0	0	0	0	0	6	6	0	2	0
K1097	65	F	F33.2	22	22	16	4	0	0	0	0	0	3	0	0	0	4
A0035	52	M	F32.2	23	10	12	0	0	3	7	0	0	0	0	0	5	0
K0213	60	F	F31.3	31	18	8	0	8	0	0	0	0	0	0	0	7	3
K0757	51	F	F31.3	27	14	10	8	0	1	0	0	0	0	0	8	0	0
K1151	22	F	F31.3	15	7	0	5	5	8	0	0	0	0	5	0	0	0
K0721	52	M	F31.4	32	20	19	0	0	8	0	0	0	0	8	7	0	2
K0730	53	F	F31.4	39	0	0	0	0	5	0	0	0	0	5	4	4	0
K0741	56	M	F31.4	26	0	0	0	1	0	0	0	0	5	0	5	0	0
K0742	61	M	F31.4	25	9	0	0	0	7	0	0	0	0	7	7	7	0
K0756	57	M	F31.4	31	4	0	0	0	6	1	0	0	0	6	6	5	3
K1078	30	M	F31.4	18	8	0	0	5	0	0	0	0	6	0	6	0	0
K1109	45	M	F31.4	22	1	0	0	0	5	0	0	0	2	0	3	0	1
K1135	66	M	F31.4	20	9	0	0	0	7	0	0	0	0	7	0	0	0
K1136	39	F	F31.4	24	0	0	0	0	5	0	0	0	0	0	4	0	5
K0735	23	M	F31.5	30	4	2	0	7	0	0	2	0	0	7	0	4	0
K0457	31	F	F33.2	25	26	24	0	7	0	5	0	0	0	8	8	8	1
K0307	45	M	F33.2	21	13	5	0	4	0	8	0	0	0	0	0	0	0
K0460	49	F	F33.2	36	10	7	0	8	0	8	0	0	0	5	8	7	0
K1095	38	F	F32.1	18	15	15	0	5	0	0	0	0	0	0	0	1	0
K1105	48	F	F32.2	27	7	12	0	5	0	0	0	0	5	0	0	0	0
K1111	40	F	F33.2	24	13	13	0	0	0	0	0	0	5	0	0	0	0
K1140	34	F	F32.1	20	6	9	0	5	0	0	0	0	0	0	0	4	5
K1076	43	F	F32.2	32	18	17	n.a	n.a	n.a	n.a	n.a	n.a	n.a	n.a	n.a	n.a	n.a
K1092	22	M	F32.2	25	12	13	n.a	n.a	n.a	n.a	n.a	n.a	n.a	n.a	n.a	n.a	n.a
K1098	18	M	F32.2	22	16	14	n.a	n.a	n.a	n.a	n.a	n.a	n.a	n.a	n.a	n.a	n.a
K1093	19	M	F32.2	26	8	11	n.a	n.a	n.a	n.a	n.a	n.a	n.a	n.a	n.a	n.a	n.a
K0725	66	M	F32.3	21	0	0	n.a	n.a	n.a	n.a	n.a	n.a	n.a	n.a	n.a	n.a	n.a
K0173	58	F	F33.1	24	11	13	n.a	n.a	n.a	n.a	n.a	n.a	n.a	n.a	n.a	n.a	n.a
K1094	38	M	F33.1	21	9	11	n.a	n.a	n.a	n.a	n.a	n.a	n.a	n.a	n.a	n.a	n.a
K1116	47	M	F33.1	14	4	0	n.a	n.a	n.a	n.a	n.a	n.a	n.a	n.a	n.a	n.a	n.a
K1141	75	M	F33.1	18	6	6	n.a	n.a	n.a	n.a	n.a	n.a	n.a	n.a	n.a	n.a	n.a
K1157	40	F	F33.1	17	6	6	n.a	n.a	n.a	n.a	n.a	n.a	n.a	n.a	n.a	n.a	n.a
K1101	34	F	F33.1	22	15	15	n.a	n.a	n.a	n.a	n.a	n.a	n.a	n.a	n.a	n.a	n.a
K0333	55	F	F33.2	20	12	14	n.a	n.a	n.a	n.a	n.a	n.a	n.a	n.a	n.a	n.a	n.a
K0731	73	F	F33.2	33	20	20	n.a	n.a	n.a	n.a	n.a	n.a	n.a	n.a	n.a	n.a	n.a
K1102	46	F	F33.2	18	18	16	n.a	n.a	n.a	n.a	n.a	n.a	n.a	n.a	n.a	n.a	n.a
K1103	78	M	F33.2	16	11	12	n.a	n.a	n.a	n.a	n.a	n.a	n.a	n.a	n.a	n.a	n.a
K0036	54	M	F33.2	26	0	0	n.a	n.a	n.a	n.a	n.a	n.a	n.a	n.a	n.a	n.a	n.a
K0452	62	F	F33.2	37	2	0	n.a	n.a	n.a	n.a	n.a	n.a	n.a	n.a	n.a	n.a	n.a
K0720	50	F	F33.2	15	0	0	n.a	n.a	n.a	n.a	n.a	n.a	n.a	n.a	n.a	n.a	n.a
K0722	68	F	F33.2	31	13	4	n.a	n.a	n.a	n.a	n.a	n.a	n.a	n.a	n.a	n.a	n.a
K1082	47	F	F33.2	20	6	6	n.a	n.a	n.a	n.a	n.a	n.a	n.a	n.a	n.a	n.a	n.a
K1099	38	F	F33.2	26	0	0	n.a	n.a	n.a	n.a	n.a	n.a	n.a	n.a	n.a	n.a	n.a
K1126	22	F	F33.2	15	4	0	n.a	n.a	n.a	n.a	n.a	n.a	n.a	n.a	n.a	n.a	n.a
K1133	60	F	F33.2	34	8	14	n.a	n.a	n.a	n.a	n.a	n.a	n.a	n.a	n.a	n.a	n.a
K0791	67	M	F33.2	23	n.a	n.a	n.a	n.a	n.a	n.a	n.a	n.a	n.a	n.a	n.a	n.a	n.a
K1134	38	M	F33.3	32	2	0	n.a	n.a	n.a	n.a	n.a	n.a	n.a	n.a	n.a	n.a	n.a
K1162	56	F	n.a	27	17	17	n.a	n.a	n.a	n.a	n.a	n.a	n.a	n.a	n.a	n.a	n.a
K0112	55	F	F32.2	5	12	11	n.a	n.a	n.a	n.a	n.a	n.a	n.a	n.a	n.a	n.a	n.a
K1065	58	M	F33.2	30	7	13	n.a	n.a	n.a	n.a	n.a	n.a	n.a	n.a	n.a	n.a	n.a
K1160	30	F	F33.2	27	7	10	n.a	n.a	n.a	n.a	n.a	n.a	n.a	n.a	n.a	n.a	n.a
K1131	40	M	n.a	30	8	10	n.a	n.a	n.a	n.a	n.a	n.a	n.a	n.a	n.a	n.a	n.a
K1153	55	M	F32.2	16	13	10	n.a	n.a	n.a	n.a	n.a	n.a	n.a	n.a	n.a	n.a	n.a
A0009	56	M	F32.2	n.a	n.a	n.a	n.a	n.a	n.a	n.a	n.a	n.a	n.a	n.a	n.a	n.a	n.a
K1142	49	F	F33.2	24	20	14	n.a	n.a	n.a	n.a	n.a	n.a	n.a	n.a	n.a	n.a	n.a
K1161	45	M	F33.2	22	18	29	n.a	n.a	n.a	n.a	n.a	n.a	n.a	n.a	n.a	n.a	n.a
K1150	49	F	F33.2	21	10	5	n.a	n.a	n.a	n.a	n.a	n.a	n.a	n.a	n.a	n.a	n.a
K1155	68	F	F33.2	25	n.a	n.a	n.a	n.a	n.a	n.a	n.a	n.a	n.a	n.a	n.a	n.a	n.a
K1158	58	M	F33.2	27	n.a	n.a	n.a	n.a	n.a	n.a	n.a	n.a	n.a	n.a	n.a	n.a	n.a
V024	48	M	F32.2	31	28	31	0	0	8	6	0	0	1	6	3	8	2
K1073	73	M	F33.2	23	16	16	0	0	7	0	4	0	0	8	0	0	0
K0727	64	F	F33.2	22	11	21	0	0	8	1	0	0	1	8	8	7	0
K1096	45	F	F33.2	23	17	15	7	0	5	0	0	0	8	7	8	7	0
K1138	66	F	F33.3	24	n.a	n.a	8	0	7	0	0	0	0	5	0	0	0
K1067	46	F	F43.1	35	25	22	8	0	8	0	0	0	0	6	7	7	0
K0406	28	M	F33.1	24	13	7	0	1	6	0	0	0	0	0	0	0	0
K1071	73	M	F33.1	23	4	0	0	0	6	0	0	0	6	0	0	2	1
IN0113	37	F	F33.2	11	12	14	0	0	6	0	1	0	0	6	0	0	0

## Sheet: Supp. 3
Supplementary table 3: Clinical data overview of included responding (n=24, light shade), and treatment-resistant (n=20, dark shade) STAR*D patients.
Cell line	Anxious depression	Sex	Age	Quick inventory depression Symptomatology (QIDS) score
				week 0	week 2	week 4	week 6	week 9	week 12	week 14
14132	No	M	28	16	3	6	2	1	2
14267	Yes	F	53	16	13	9	1	2	0
14451	Yes	F	26	12	11	8	6	2	1
755591	Yes	F	54	21	19	14	2	2	15	1
16718	Yes	F	38	20	12	9	6	4	2
17563	No	M	53	13	11	13	13	10		6
17827	Yes	M	55	13		8		4	6
17853	Yes	M	32	20	9	6	9	7	2
234078	Yes	F	48	17	12	6	3	3
311634	No	M	70	15	8	5	2
323701	No	M	28	16	8	9	7	4	4
330833	No	M	44	15	16	3	3	4	0
352423	No	F	48	17	8		3	3		1
362372	No	F	42	17	6	10	11		1
367664	Yes	F	27	19	17	13	6	0	0
375024	Yes	M	53	15	14	17	9	7	4
400643	No	F	35	15	12	10	4	3	4
409700	No	F	65	12	8	5	5	2	1
411724	Yes	M	69	19	13	6	7	4	5
443508	Yes	M	42	23	22	12	6	5		2
466830	No	F	68	16	9	7	5	2	1
510496	Yes	F	60	18	19	9	8	4
546797	Yes	F	49	18	14	9	11	8	3
550878	Yes	F	54	23	21	16	7	5	3
566271	No	F	38	16	13	15	11	13
572045	Yes	M	57	20	13	15	8	13
578879	Yes	F	60	22	14	13	14	14
592780	Yes	M	55	16	13	14	14		16
613529	Yes	F	52	19	19	19	19	19
635406	Yes	M	56	21	19	7	14
301611	No	F	52	14	18	17	12
14754	No	F	49	23	11	13	13	5	8
14951	Yes	M	53	19	15	19		10	14
15100	No	M	38	17	15	14	10		10
15920	Yes	M	61	22	19	21	18	19	18
17326	Yes	M	43	21	11	11	8
18132	No	M	32	15	17	17	17
232816	Yes	M	63	17	16	14	18	19	21
521742	Yes	F	42	18		18	6	16	10
396613	Yes	F	47	21	13	13	16
402264	Yes	F	24	22	17	19
407004	Yes	M	56	14	13	15	15
478406	No	F	55	18	12	15	17
437434	No	M	42	16	17	15	18

## Sheet: Supp. 4
Supplementary table 4: Genetic features coding for autosomal genes with differential expression in NR vs. RESP (FC≥2, p-corr. ≤0.05) after 24 and 48 hours.
24 hr
ProbeName	p -corr.	FC NR/RESP (CTP)	FC NR/RESP (ctrl.)	GeneSymbol	GeneName	EntrezGeneID	GenomicCoordinates
A_23_P156826	0.0196527	-3.22991	-2.49341	ADTRP	androgen-dependent TFPI-regulating protein	84830	chr6:11714061-11714002
A_33_P3419790	0.0265335	-2.85744	-2.53853	ADTRP	androgen-dependent TFPI-regulating protein	84830	chr6:11717597-11714742
A_23_P214627	0.0486008	-2.12745	-2.12101	AIF1	allograft inflammatory factor 1	199	chr6:31584674-31584733
A_23_P94501	0.0214145	-2.79995	-2.55132	ANXA1	annexin A1	301	chr9:75785002-75785061
A_33_P3323722	0.0349406	-2.76165	-2.95038	ARL4C	ADP-ribosylation factor-like 4C	10123	chr2:235401768-235401709
A_23_P412562	0.0301577	-2.50953	-2.579	C1orf162	chromosome 1 open reading frame 162	128346	chr1:112020670-112020729
A_32_P453321	0.0196527	-2.44975	-2.62281	C1orf228	chromosome 1 open reading frame 228	339541	chr1:45191024-45191083
A_33_P3249936	0.0387428	1.93733	2.20621	C3orf67	chromosome 3 open reading frame 67	200844	chr3:58727842-58727783
A_23_P84736	0.0428465	-3.08673	-3.0911	CTNNA2	catenin (cadherin-associated protein), alpha 2	1496	chr2:80875371-80875430
A_23_P411761	0.0466455	2.06241	1.6899	CABP1	calcium binding protein 1	9478	chr12:121098883-121098942
A_23_P326893	0.0387428	2.14675	2.10166	CCDC151	coiled-coil domain containing 151	115948	chr19:11531597-11531538
A_32_P167471	0.0417069	-2.45735	-2.30458	CLMN	calmin (calponin-like, transmembrane)	79789	chr14:95648676-95648617
A_33_P3344477	0.0417069	-2.42289	-1.89129	FERMT2	fermitin family member 2	10979	chr14:53324082-53324023
A_33_P3805090	0.0413415	2.48176	2.9212	FNIP2	folliculin interacting protein 2	57600	chr4:159826766-159826825
A_24_P393740	0.0214145	-3.63754	-2.90339	FYB	FYN binding protein	2533	chr5:39105563-39105504
A_33_P3365142	0.0196527	2.32454	2.36006	GAD1	glutamate decarboxylase 1 (brain, 67kDa)	2571	chr2:171693315-171693374
A_33_P3282489	0.0417069	-3.1387	-2.43442	GCNT1	glucosaminyl (N-acetyl) transferase 1, core 2	2650	chr9:79122271-79122330
A_23_P254944	0.0486008	-4.56176	-5.23429	GSTT1	glutathione S-transferase theta 1	2952	chr22:24376392-24376333
A_23_P128993	0.0466455	-2.17206	-2.61921	GZMH	granzyme H (cathepsin G-like 2, protein h-CCPX)	2999	chr14:25075768-25075709
A_33_P3342628	0.0417069	2.1299	2.39649	HES4	hes family bHLH transcription factor 4	57801	chr1:934404-934345
A_32_P505730	0.0309387	-2.65671	-2.80171	HLA-DPB2	major histocompatibility complex, class II, DP beta 2 (pseudogene)	3116	chr6:33086534-33086592
A_23_P162300	0.0169448	-2.40543	-2.29876	IRAK3	interleukin-1 receptor-associated kinase 3	11213	chr12:66642160-66642219
A_23_P312132	0.0486008	-2.37888	-2.39352	ITGAX	integrin, alpha X (complement component 3 receptor 4 subunit)	3687	chr16:31393951-31394010
A_33_P3267799	0.0214145	-2.62893	-2.29852	LILRB4	leukocyte immunoglobulin-like receptor, subfamily B (with TM and ITIM domains), member 4	11006	chr19:55179744-55179803
A_21_P0003637	0.0147385	2.343	2.45184	lnc-ALPK1-1	lnc-ALPK1-1:3		chr4:113439551-113439610
A_32_P169406	0.0214145	2.46441	2.18819	LOC400043	uncharacterized LOC400043	400043	chr12:54526331-54526390
A_32_P89352	0.0449545	2.83273	3.17446	MACROD2	MACRO domain containing 2	140733	chr20:16033184-16033243
A_24_P854913	0.0214145	3.35744	3.95371	METTL21A	methyltransferase like 21A	151194	chr2:208473951-208473892
A_32_P438767	0.0301577	2.73712	2.8774	NEUROG2	neurogenin 2	63973	chr4:113435081-113435022
A_23_P216448	0.0214145	3.61443	3.63697	NFIB	nuclear factor I/B	4781	chr9:14088270-14088211
A_24_P658427	0.0214145	3.5532	4.22912	NFIB	nuclear factor I/B	4781	chr9:14081998-14081939
A_33_P3241428	0.0486008	1.86194	2.61632	OBSL1	obscurin-like 1	23363	chr2:220415523-220415464
A_33_P3240328	0.0486008	3.8148	4.11486	PITX1	paired-like homeodomain 1	5307	chr5:134363483-134363424
A_24_P921321	0.0309387	-3.47971	-3.32555	PTPRJ	protein tyrosine phosphatase, receptor type, J	5795	chr11:48192048-48192107
A_23_P50946	0.0196527	-4.76767	-4.48907	RAMP1	receptor (G protein-coupled) activity modifying protein 1	10267	chr2:238820661-238820720
A_23_P71316	0.0466455	5.38239	4.25479	RBPMS	RNA binding protein with multiple splicing	11030	chr8:30335321-30336857
A_23_P94819	0.0387428	2.06789	2.24892	RPH3AL	rabphilin 3A-like (without C2 domains)	9501	chr17:62615-62556
A_24_P96403	0.0196527	-2.7487	-2.7275	RUNX1	runt-related transcription factor 1	861	chr21:36160450-36160391
A_33_P3211804	0.0301577	-2.32247	-2.21636	RUNX1	runt-related transcription factor 1	861	chr21:36164142-36164083
A_33_P3303136	0.0147385	-2.0742	-2.4802	SERPINB6	serpin peptidase inhibitor, clade B (ovalbumin), member 6	5269	chr6:2948591-2948532
A_23_P210708	0.0409481	-2.75377	-2.63936	SIRPA	signal-regulatory protein alpha	140885	chr20:1920284-1920343
A_23_P307382	0.0196527	-2.5446	-2.19639	SLC32A1	solute carrier family 32 (GABA vesicular transporter), member 1	140679	chr20:37357828-37357887
A_33_P3283824	0.0196527	2.02172	1.94828	SLC39A8	solute carrier family 39 (zinc transporter), member 8	64116	chr4:103172475-103172416
A_23_P41487	0.0179862	-3.38918	-3.49533	TBC1D9	TBC1 domain family, member 9 (with GRAM domain)	23158	chr4:141542600-141542541
A_33_P3387696	0.0147385	-2.63649	-2.11855	TMBIM4	transmembrane BAX inhibitor motif containing 4	51643	chr12:66530792-66530733
A_33_P3363560	0.0409481	-2.0905	-2.06119	TMEM51	transmembrane protein 51	55092	chr1:15546776-15546835
A_33_P3494748	0.0147385	2.57061	2.41574	TMEM65	transmembrane protein 65	157378	chr8:125324320-125324261
A_33_P3423585	0.0425033	-3.30929	-3.22379	UNC13C	unc-13 homolog C (C, elegans)	440279	chr15:54920745-54920804
A_23_P34345	0.0196527	-2.97696	-3.03153	VCAM1	vascular cell adhesion molecule 1	7412	chr1:101203783-101203842
A_33_P3299254	0.0387428	-2.18603	-2.30244	VPREB3	pre-B lymphocyte 3	29802	chr22:24094996-24094937
A_33_P3401990	0.0425033	-2.02812	-2.4348	VPREB3	pre-B lymphocyte 3	29802	chr22:24095142-24095083
A_23_P29769	0.0320157	2.05555	1.54517	WWTR1	WW domain containing transcription regulator 1	25937	chr3:149238652-149238593
A_33_P3257165	0.0301577	-1.5822	-2.33582	YPEL1	yippee-like 1 (Drosophila)	29799	chr22:22065026-22064967
A_21_P0007166	0.0387428	-2.56398	-2.17372				chr11:333580-333639
A_21_P0003917	0.0482749	-2.04771	-2.10482				chr4:185427690-185427631
48 hr
ProbeName	p -corr.	FC NR/RESP (CTP)	FC NR/RESP (ctrl.)	GeneSymbol	GeneName	EntrezGeneID	GenomicCoordinates
A_23_P156826	0.0425809	-2.17902	-3.58518	ADTRP	androgen-dependent TFPI-regulating protein	84830	chr6:11714061-11714002
A_23_P412562	0.0437208	-3.73487	-2.6159	C1orf162	chromosome 1 open reading frame 162	128346	chr1:112020670-112020729
A_32_P453321	0.0437208	-4.02942	-2.36781	C1orf228	chromosome 1 open reading frame 228	339541	chr1:45191024-45191083
A_24_P944299	0.0485078	4.71367	3.16903	CDC42BPA	CDC42 binding protein kinase alpha (DMPK-like)	8476	chr1:227178114-227178055
A_24_P393740	0.0425809	-2.95163	-4.475	FYB	FYN binding protein	2533	chr5:39105563-39105504
A_33_P3365142	0.0425809	4.67848	3.03924	GAD1	glutamate decarboxylase 1 (brain, 67kDa)	2571	chr2:171693315-171693374
A_33_P3282489	0.0485078	-2.06101	-3.82732	GCNT1	glucosaminyl (N-acetyl) transferase 1, core 2	2650	chr9:79122271-79122330
A_23_P128993	0.0425809	-3.91537	-2.8888	GZMH	granzyme H (cathepsin G-like 2, protein h-CCPX)	2999	chr14:25075768-25075709
A_32_P505730	0.0425809	-3.52125	-3.10999	HLA-DPB2	major histocompatibility complex, class II, DP beta 2 (pseudogene)	3116	chr6:33086534-33086592
A_23_P162300	0.0425809	-3.30019	-2.65421	IRAK3	interleukin-1 receptor-associated kinase 3	11213	chr12:66642160-66642219
A_23_P84736	0.0425809	-4.11616	-3.90623	CTNNA2	catenin (cadherin-associated protein), alpha 2	1496	chr2:80875371-80875430
A_32_P217140	0.0485078	-3.51985	-3.83199	ISX	intestine-specific homeobox	91464	chr22:35483315-35483374
A_33_P3267799	0.0485078	-4.46319	-2.57298	LILRB4	leukocyte immunoglobulin-like receptor, subfamily B (with TM and ITIM domains), member 4	11006	chr19:55179744-55179803
A_21_P0010261	0.0485078	-3.54571	-1.96435	LOC102725378	uncharacterized LOC102725378	102725378	chr21:45629888-45629947
A_24_P658427	0.0425809	6.46105	3.21189	NFIB	nuclear factor I/B	4781	chr9:14081998-14081939
A_23_P216448	0.0491114	4.27603	2.94736	NFIB	nuclear factor I/B	4781	chr9:14088270-14088211
A_24_P213161	0.0492384	3.33141	3.60632	NLRP2	NLR family, pyrin domain containing 2	55655	chr19:55505674-55505733
A_33_P3240328	0.0491114	4.60356	3.96635	PITX1	paired-like homeodomain 1	5307	chr5:134363483-134363424
A_23_P50946	0.0425809	-4.81476	-4.45148	RAMP1	receptor (G protein-coupled) activity modifying protein 1	10267	chr2:238820661-238820720
A_23_P71316	0.0425809	12.1092	4.12318	RBPMS	RNA binding protein with multiple splicing	11030	chr8:30335321-30336857
A_23_P41487	0.0425809	-2.79758	-4.67924	TBC1D9	TBC1 domain family, member 9 (with GRAM domain)	23158	chr4:141542600-141542541
A_33_P3423585	0.0485078	-6.27012	-3.4915	UNC13C	unc-13 homolog C (C, elegans)	440279	chr15:54920745-54920804
A_23_P34345	0.0485078	-3.29419	-2.17101	VCAM1	vascular cell adhesion molecule 1	7412	chr1:101203783-101203842
A_21_P0011045	0.0491114	-4.0095	-2.18846	XLOC_l2_002952			chr12:40964569-40964628
A_21_P0011653	0.0485078	-5.49365	-3.4206	XLOC_l2_006399			chr18:10979310-10979251
A_21_P0006615	0.0485078	-4.10312	-2.67876				chr10:11722422-11722481
A_21_P0007166	0.0425809	-4.95895	-2.42074				chr11:333580-333639
A_21_P0003917	0.0425809	-3.19507	-2.56329				chr4:185427690-185427631

## Sheet: Supp. 5
Supplementary table 5: Genetic features that reacted with a deregulation fold-change ≥ 2 (CTP/Ctrl.) after 24 and 48 hr of incubation with CTP in LCLs from responding patients.
24 hr
ProbeName	FC (CTP/Ctrl.)	GeneSymbol	GeneName	EntrezGeneID	Go
A_23_P14986	-2.7938	HSD11B2	hydroxysteroid (11-beta) dehydrogenase 2	3291	GO:0001666|GO:0032868|GO:0007565|GO:0005783|GO:0042493|GO:0006704|GO:0003845|GO:0051384|GO:0032094|GO:0051287|GO:0002017|GO:0005496|GO:0055114
A_21_P0013150	-2.63939	LOC100422737	uncharacterized LOC100422737	100422737
A_21_P0011442	-2.55731	XLOC_l2_005245
A_21_P0005535	-2.51272
A_21_P0009662	-2.39427	lnc-ZNF507-4	lnc-ZNF507-4:2
A_33_P3267463	-2.10947	RFX3	regulatory factor X, 3 (influences HLA class II expression)	5991	GO:0005515|GO:0005667|GO:0000790|GO:0006355|GO:0003700|GO:0044212|GO:0006357|GO:0006366|GO:0003705|GO:0005634|GO:0072560|GO:0000978|GO:0003677|GO:0060287|GO:0042384|GO:0003309|GO:0050796|GO:0060285|GO:0045944|GO:0031018|GO:2000078|GO:0048469|GO:0045893|GO:0045892
A_33_P3270926	-2.10944
A_33_P3309656	-2.10165
A_21_P0013893	-2.09678
A_33_P3383975	-2.06997
A_21_P0007020	-2.05492	MIR3663HG	MIR3663 host gene (non-protein coding)	101927704
A_33_P3420380	-2.04941	ITIH5	inter-alpha-trypsin inhibitor heavy chain family, member 5	80760	GO:0010951|GO:0004867|GO:0030212|GO:0005576
A_21_P0009031	-2.04132	lnc-TOX3-3	lnc-TOX3-3:1
A_23_P419786	-2.03208	ZNF781	zinc finger protein 781	163115	GO:0006355|GO:0005634|GO:0003677|GO:0046872|GO:0006351
A_33_P3373009	-2.02906
A_33_P3249046	-2.00387	CLDN2	claudin 2	9075	GO:0016338|GO:0005886|GO:0005198|GO:0016021|GO:0005923|GO:0070062|GO:0042802
A_21_P0013119	2.00503	XLOC_l2_013233
A_24_P85557	2.00688	GPR37	G protein-coupled receptor 37 (endothelin receptor type B-like)	2861	GO:0005515|GO:0042277|GO:0005886|GO:0004930|GO:0031987|GO:0000151|GO:0008528|GO:0007193|GO:0045964|GO:0043235|GO:0042416|GO:0007186|GO:0005887|GO:0031072|GO:0005789|GO:0030544|GO:0043410|GO:0031625
A_24_P353619	2.00905	ALPL	alkaline phosphatase, liver/bone/kidney	249	GO:0005515|GO:0071529|GO:0005886|GO:0051384|GO:0033280|GO:0031225|GO:0005615|GO:0046872|GO:0001649|GO:0031012|GO:0003006|GO:0071407|GO:0001501|GO:0001958|GO:0016462|GO:0004035|GO:0016020|GO:0016311|GO:0032496|GO:0016021|GO:0046677|GO:0070062
A_23_P215828	2.01003	CYP3A43	cytochrome P450, family 3, subfamily A, polypeptide 43	64816	GO:0004497|GO:0006805|GO:0070330|GO:0005506|GO:0005789|GO:0044281|GO:0055114|GO:0020037
A_33_P3264416	2.01052
A_21_P0011803	2.01949	XLOC_l2_007315
A_23_P151361	2.01956	SMIM2	small integral membrane protein 2	79024	GO:0016021
A_21_P0000418	2.02047	SNORD114-21	small nucleolar RNA, C/D box 114-21	767599
A_23_P353149	2.03122	TEX33	testis expressed 33	339669
A_21_P0001984	2.03385	lnc-CXXC11-1	lnc-CXXC11-1:1
A_21_P0003590	2.04011	lnc-STIM2-3	lnc-STIM2-3:1
A_32_P68097	2.04273	FAM135B	family with sequence similarity 135, member B	51059
A_21_P0014278	2.0429	CLIP1-AS1	CLIP1 antisense RNA 1	100507066
A_23_P326020	2.04306	CSMD3	CUB and Sushi multiple domains 3	114788	GO:0005886|GO:0016021
A_21_P0005398	2.04453	lnc-FZD1-1	lnc-FZD1-1:1
A_33_P3380252	2.04489
A_33_P3235761	2.04687	LOC284023	uncharacterized LOC284023	284023
A_33_P3243008	2.04815	KCNU1	potassium channel, subfamily U, member 1	157855	GO:0007338|GO:0035036|GO:0005886|GO:0008076|GO:0005249|GO:0005267|GO:0034765|GO:0071805|GO:0060072|GO:0032504
A_23_P378427	2.04936	STARD6	StAR-related lipid transfer (START) domain containing 6	147323	GO:0006869|GO:0008289
A_21_P0013718	2.05064
A_33_P3305710	2.05111
A_33_P3365978	2.05565	ST7-AS2	ST7 antisense RNA 2	93654
A_21_P0003874	2.05661	lnc-ZFP42-2	lnc-ZFP42-2:6
A_21_P0006773	2.06004
A_21_P0004604	2.06094	LOC100507477	uncharacterized LOC100507477	100507477
A_23_P351328	2.06129	PRR30	proline rich 30	339779
A_21_P0011737	2.06232	XLOC_l2_006996
A_33_P3377100	2.0647	GHRH	growth hormone releasing hormone	2691	GO:0021984|GO:0060124|GO:0008284|GO:0046005|GO:0030819|GO:0007267|GO:0005576|GO:0005615|GO:0032094|GO:0031770|GO:0043568|GO:0016608|GO:0043195|GO:0019933|GO:0030252|GO:0007189|GO:0040018
A_21_P0008242	2.06499	lnc-GPC5-2	lnc-GPC5-2:1
A_23_P216579	2.06787	PALM2	paralemmin 2	114299	GO:0005886|GO:0008360
A_21_P0008812	2.06862	lnc-C15orf2-8	lnc-C15orf2-8:3
A_21_P0008898	2.06935
A_33_P3256972	2.06946	ACTL7B	actin-like 7B	10880	GO:0005737|GO:0005200|GO:0015629
A_21_P0001313	2.07376	lnc-NFIA-1	lnc-NFIA-1:1
A_21_P0001264	2.07702	lnc-PRDM2-1	lnc-PRDM2-1:1
A_21_P0011976	2.07917
A_24_P929565	2.08051	LINC01121	long intergenic non-protein coding RNA 1121	400952
A_21_P0005081	2.0813	lnc-AL078585,1-3	lnc-AL078585,1-3:1
A_24_P555066	2.08225	SMTNL2	smoothelin-like 2	342527
A_33_P3357853	2.08243	SLC25A48	solute carrier family 25, member 48	153328	GO:0005743|GO:0016021|GO:0055085
A_19_P00316544	2.0839	LOC102467213	uncharacterized LOC102467213	102467213
A_33_P3227842	2.08456	EPB41	erythrocyte membrane protein band 4,1	2035	GO:0005515|GO:0005516|GO:0008091|GO:0005794|GO:0030036|GO:0005886|GO:0008015|GO:0030507|GO:0003779|GO:0005634|GO:0014731|GO:0043231|GO:0032092|GO:0043234|GO:0005545|GO:0030866|GO:0005200|GO:0030863|GO:0019898
A_21_P0013634	2.08676	GPR116	G protein-coupled receptor 116	221395	GO:0006112|GO:0009986|GO:0007186|GO:0005886|GO:0004930|GO:0045444|GO:0043129|GO:0042593|GO:0031410|GO:0016021|GO:0019216
A_33_P3497352	2.08813	GRIA4	glutamate receptor, ionotropic, AMPA 4	2893	GO:0030054|GO:0005886|GO:0005234|GO:0035249|GO:0007268|GO:0007215|GO:0031982|GO:0030425|GO:0030666|GO:0035235|GO:0034220|GO:0045211|GO:0004971|GO:0004970|GO:0032281|GO:0006810
A_33_P3264569	2.08824
A_21_P0004453	2.0886	lnc-PRELID2-2	lnc-PRELID2-2:1
A_21_P0009683	2.09067	lnc-ZNF333-3	lnc-ZNF333-3:1
A_33_P3294645	2.09083	DUSP27	dual specificity phosphatase 27 (putative)	92235	GO:0006470|GO:0008138
A_33_P3274647	2.09374	CAMK2A	calcium/calmodulin-dependent protein kinase II alpha	815	GO:0005515|GO:0005516|GO:0030054|GO:0005886|GO:0051928|GO:0019221|GO:0007268|GO:0005634|GO:0042803|GO:0005829|GO:0005739|GO:0034605|GO:0000082|GO:0051092|GO:0046777|GO:0048168|GO:0018105|GO:0016301|GO:0010666|GO:0006816|GO:0004683|GO:0060333|GO:0046928|GO:0005524|GO:0030666|GO:0042734|GO:0004674|GO:0002931|GO:0035254|GO:0006468|GO:0005654|GO:1900034
A_23_P253484	2.09516	AADAT	aminoadipate aminotransferase	51166	GO:0070189|GO:0006569|GO:0006536|GO:0009058|GO:0033512|GO:0047536|GO:0044281|GO:0042803|GO:0034641|GO:0097052|GO:0019441|GO:0005759|GO:0006103|GO:0030170|GO:0016212|GO:0006554
A_21_P0011596	2.09644	XLOC_l2_006138
A_21_P0007069	2.10041	lnc-KIF20B-4	lnc-KIF20B-4:5
A_21_P0005039	2.10243	lnc-SYNCRIP-1	lnc-SYNCRIP-1:1
A_33_P3485976	2.10374	LOC283177	uncharacterized LOC283177	283177
A_23_P52227	2.10644	GDF10	growth differentiation factor 10	2662	GO:0010862|GO:0042981|GO:0005125|GO:0005160|GO:0005615|GO:0060395|GO:0001501|GO:0043408|GO:0045444|GO:0007179|GO:0048468|GO:0008083|GO:0040007
A_21_P0006155	2.1073	lnc-RORB-2	lnc-RORB-2:3
A_33_P3279426	2.10978	GIGYF2	GRB10 interacting GYF protein 2	26058	GO:0017148|GO:0007631|GO:0008344|GO:0021522|GO:0009791|GO:0005737|GO:0048873|GO:0016020|GO:0035264|GO:0050881|GO:0050885|GO:0048009|GO:0031571|GO:0044267
A_21_P0002792	2.111
A_21_P0001526	2.11268	LOC101927656	uncharacterized LOC101927656	101927656
A_33_P3355004	2.11865	DDC	dopa decarboxylase (aromatic L-amino acid decarboxylase)	1644	GO:0005515|GO:0030424|GO:0046684|GO:0010259|GO:0044281|GO:0005829|GO:0042416|GO:0034641|GO:0043025|GO:0070062|GO:0006520|GO:0033076|GO:0019904|GO:0071312|GO:0035690|GO:0008021|GO:0042427|GO:0071363|GO:0046219|GO:0052314|GO:0030170|GO:0004058|GO:0007623|GO:0019899|GO:0016597|GO:0015842|GO:0042423
A_33_P3376976	2.11887	LOC646813	DEAH (Asp-Glu-Ala-His) box helicase 9 pseudogene	646813
A_21_P0001133	2.12101	lnc-FAM151A-3	lnc-FAM151A-3:1
A_23_P301886	2.12712	SIM2	single-minded family bHLH transcription factor 2	6493	GO:0009880|GO:0007165|GO:0003700|GO:0046982|GO:0030324|GO:0005654|GO:0004871|GO:0000122|GO:0003677|GO:0030154|GO:0006351|GO:0007399
A_21_P0007751	2.13197	lnc-C12orf42-1	lnc-C12orf42-1:1
A_24_P275199	2.13392	KCNC1	potassium channel, voltage gated Shaw related subfamily C, member 1	3746	GO:0005251|GO:0005886|GO:0007268|GO:0032809|GO:0032590|GO:0005249|GO:0008076|GO:0034765|GO:0051260|GO:0016021|GO:0019894|GO:0030673|GO:0006813|GO:0071805
A_33_P3365441	2.13673
A_24_P355967	2.13819	HTR2A	5-hydroxytryptamine (serotonin) receptor 2A, G protein-coupled	3356	GO:0008219|GO:0030424|GO:0008284|GO:0001659|GO:0005886|GO:0043267|GO:0050731|GO:0048148|GO:0007268|GO:0051378|GO:0007202|GO:0032403|GO:0044380|GO:0014059|GO:0005829|GO:0070852|GO:0001965|GO:0004993|GO:0045907|GO:0043406|GO:0043198|GO:0071886|GO:0008144|GO:0043025|GO:0050966|GO:0007613|GO:0014832|GO:0070374|GO:0045821|GO:0050965|GO:0014824|GO:0051209|GO:0010513|GO:0051967|GO:0042493|GO:0007568|GO:…
A_21_P0012394	2.13933	XLOC_l2_009886
A_33_P3337617	2.14194
A_21_P0014840	2.14365	LOC100507630	uncharacterized LOC100507630	100507630
A_33_P3228455	2.14414	FXYD3	FXYD domain containing ion transport regulator 3	5349	GO:0006821|GO:0050790|GO:0034220|GO:0005886|GO:0005887|GO:0034707|GO:0005789|GO:0051117|GO:0055085|GO:0005254|GO:0070062
A_33_P3395206	2.14464
A_33_P3313695	2.14476
A_21_P0006642	2.16283
A_21_P0005624	2.16595	LINC01301	long intergenic non-protein coding RNA 1301	100505532
A_21_P0014160	2.17114	LOC102725454	uncharacterized LOC102725454	102725454
A_21_P0005743	2.17536	lnc-GRHL2-7	lnc-GRHL2-7:3
A_21_P0004851	2.17832	lnc-HDGFL1-2	lnc-HDGFL1-2:1
A_33_P3764663	2.18301	MKRN9P	makorin ring finger protein 9, pseudogene	400058
A_23_P86411	2.18627	MYO3A	myosin IIIA	53904	GO:0005516|GO:0048839|GO:0007605|GO:0051491|GO:0016459|GO:0030175|GO:0032433|GO:0030898|GO:0005524|GO:0032426|GO:0001917|GO:0000146|GO:0005737|GO:0051015|GO:0046777|GO:0031941|GO:0004672|GO:0043531|GO:0018105|GO:0004674|GO:0018107|GO:0060002|GO:0007601|GO:0050896
A_21_P0013276	2.18913	XLOC_l2_013645
A_21_P0010427	2.19762	lnc-FAM19A5-1	lnc-FAM19A5-1:1
A_24_P127691	2.20348	DNAH14	dynein, axonemal, heavy chain 14	127602	GO:0005929|GO:0005737|GO:0030286|GO:0008152|GO:0005874|GO:0003777|GO:0005524|GO:0007018
A_21_P0004065	2.20445
A_33_P3277173	2.20539	SSPO	SCO-spondin	23145	GO:0005737|GO:0010466|GO:0030414|GO:0007155|GO:0005615|GO:0030154|GO:0007399
A_21_P0011987	2.20745	XLOC_l2_008409
A_23_P89334	2.20926	MYH13	myosin, heavy chain 13, skeletal muscle	8735	GO:0005516|GO:0032982|GO:0000146|GO:0006936|GO:0008152|GO:0003779|GO:0005859|GO:0030016|GO:0005524|GO:0070062|GO:0009267
A_21_P0008182	2.2195	LINC01069	long intergenic non-protein coding RNA 1069	101927176
A_21_P0011687	2.2199	XLOC_l2_006670
A_23_P154643	2.22251	BMP7	bone morphogenetic protein 7	655	GO:0001656|GO:0005515|GO:0001657|GO:0034504|GO:0051216|GO:0005615|GO:0048596|GO:0009880|GO:0030198|GO:0007411|GO:0060548|GO:0072040|GO:0034116|GO:0032355|GO:0010664|GO:0010800|GO:0045746|GO:0030501|GO:0001707|GO:0030509|GO:0045786|GO:0005125|GO:0005160|GO:0060686|GO:0016358|GO:0060687|GO:0045839|GO:0001501|GO:0001503|GO:0070700|GO:0060272|GO:0070487|GO:0060485|GO:0045893|GO:0008083|GO:0040007|GO:…
A_21_P0002911	2.22398	LOC102724604	uncharacterized LOC102724604	102724604
A_21_P0002945	2.22567	lnc-TTC21A-2	lnc-TTC21A-2:1
A_24_P126892	2.23748
A_21_P0012525	2.2436	lnc-MUC20-2	lnc-MUC20-2:1
A_21_P0006621	2.24591	CALML3-AS1	CALML3 antisense RNA 1	100132159
A_21_P0011628	2.24642	LINC01497	long intergenic non-protein coding RNA 1497	102723487
A_23_P91081	2.24687	EPCAM	epithelial cell adhesion molecule	4072	GO:0005515|GO:0001657|GO:0008284|GO:0005886|GO:0009986|GO:0023019|GO:2000648|GO:2000048|GO:0016328|GO:0032403|GO:0048863|GO:0016323|GO:0016324|GO:0045944|GO:0005923|GO:0016021|GO:0070062
A_21_P0013603	2.24874	lnc-METTL11A-2	lnc-METTL11A-2:1
A_23_P217755	2.252	SHROOM2	shroom family member 2	357	GO:0005515|GO:0008013|GO:0005886|GO:0032438|GO:0048593|GO:0043583|GO:0032401|GO:0030835|GO:0016324|GO:0051015|GO:0005913|GO:0002089|GO:0043025|GO:0043482|GO:0035725|GO:0043010|GO:0005856|GO:0051017|GO:0070062|GO:0008057|GO:0005874|GO:0019904|GO:0045176|GO:0003779|GO:0045217|GO:0000902|GO:0015280|GO:0031941|GO:0016477|GO:0007420|GO:0005923|GO:0030864
A_21_P0005086	2.2588	lnc-T-1	lnc-T-1:1
A_23_P344578	2.2596	FAM154A	family with sequence similarity 154, member A	158297	GO:0005515
A_33_P3382229	2.26185	TNNT3	troponin T type 3 (skeletal, fast)	7140	GO:0005861|GO:0030049|GO:0006942|GO:0003779|GO:0030899|GO:0005829|GO:0030172|GO:0031013|GO:0003009|GO:0008152|GO:0043462|GO:0005523|GO:0048306
A_23_P203773	2.26831	CCDC34	coiled-coil domain containing 34	91057
A_23_P402187	2.26901	PKHD1	polycystic kidney and hepatic disease 1 (autosomal recessive)	5314	GO:0005515|GO:0051898|GO:0032006|GO:0072686|GO:0008284|GO:0048471|GO:0031362|GO:0036064|GO:0016337|GO:0016324|GO:0005737|GO:0004872|GO:0070372|GO:0070062|GO:0005813|GO:0043066|GO:0001822|GO:0006874|GO:0032088|GO:0042592|GO:0010824|GO:0072372|GO:0042384|GO:0016021|GO:0051271
A_21_P0008970	2.27078	lnc-AC009120,10,1-2	lnc-AC009120,10,1-2:1
A_33_P3360412	2.27876	PIGQ	phosphatidylinositol glycan anchor biosynthesis, class Q	9091	GO:0017176|GO:0006501|GO:0005975|GO:0016254|GO:0005789|GO:0016021|GO:0044267|GO:0000506|GO:0043687
A_21_P0010839	2.2794	XLOC_l2_001683
A_21_P0007306	2.28754	lnc-GLB1L2-1	lnc-GLB1L2-1:8
A_19_P00317277	2.28782	LINC01127	long intergenic non-protein coding RNA 1127	100506328
A_23_P214079	2.29988	SPINK1	serine peptidase inhibitor, Kazal type 1	6690	GO:0010751|GO:0005515|GO:0060046|GO:0004866|GO:0004867|GO:0050732|GO:1900004|GO:2001256|GO:0005615|GO:0090281|GO:0070062
A_19_P00322837	2.30574	LINC01470	long intergenic non-protein coding RNA 1470	101927134
A_21_P0011070	2.31162	LOC100506691	uncharacterized LOC100506691	100506691
A_21_P0012449	2.31264	LINC00971	long intergenic non-protein coding RNA 971	440970
A_21_P0009970	2.31338	lnc-DDX27-4	lnc-DDX27-4:1
A_33_P3418005	2.31991	CCDC160	coiled-coil domain containing 160	347475
A_21_P0006843	2.3307	lnc-MYO3A-2	lnc-MYO3A-2:1
A_21_P0008572	2.33551	lnc-LOXL1-1	lnc-LOXL1-1:1
A_21_P0008969	2.33642
A_21_P0013488	2.34374	XLOC_l2_014217
A_21_P0004150	2.3439
A_19_P00317945	2.34455
A_21_P0002955	2.34516	lnc-LARS2-1	lnc-LARS2-1:1
A_24_P283591	2.34668	OR1Q1	olfactory receptor, family 1, subfamily Q, member 1	158131	GO:0050911|GO:0007608|GO:0004984|GO:0007186|GO:0005886|GO:0004930|GO:0016021
A_21_P0012565	2.3514
A_21_P0012817	2.35641	LOC100506272	uncharacterized LOC100506272	100506272
A_33_P3281250	2.38264
A_21_P0006540	2.40711	lnc-MAGEE2-1	lnc-MAGEE2-1:1
A_21_P0006918	2.41782	lnc-ADRB1-1	lnc-ADRB1-1:1
A_33_P3294921	2.41866	PRUNE2	prune homolog 2 (Drosophila)	158471	GO:0016462|GO:0005737|GO:0008152|GO:0006915|GO:0046872
A_33_P3239594	2.42408	SLITRK5	SLIT and NTRK-like family, member 5	26050	GO:0043235|GO:0048813|GO:0021756|GO:0007268|GO:0043588|GO:0030534|GO:0016021|GO:0007625|GO:0007409|GO:0072358|GO:0009410
A_33_P3277913	2.42557	MAP2	microtubule-associated protein 2	4133	GO:0005515|GO:0008017|GO:0005516|GO:0002162|GO:0071310|GO:0001578|GO:0005875|GO:0005874|GO:0005730|GO:0021954|GO:0007409|GO:0031175|GO:0048813|GO:0005737|GO:0043198|GO:0034399|GO:0005198|GO:0043025
A_21_P0006563	2.43023	ZC3H12B	zinc finger CCCH-type containing 12B	340554	GO:0004519|GO:0090305|GO:0046872
A_23_P163216	2.44646	ATP8B4	ATPase, class I, type 8B, member 4	79895	GO:0005794|GO:0000287|GO:0005886|GO:0008152|GO:0004012|GO:0007030|GO:0016021|GO:0005524|GO:0045332
A_21_P0013734	2.45189	LOC101927993	uncharacterized LOC101927993	101927993
A_23_P204208	2.46014	KLRD1	killer cell lectin-like receptor subfamily D, member 1	3824	GO:0043235|GO:0005515|GO:0005886|GO:0045087|GO:0050776|GO:0002228|GO:0030246|GO:0016021|GO:0023024|GO:0009897|GO:0007166|GO:0004888
A_33_P3331731	2.46937
A_21_P0002098	2.47518
A_33_P3310649	2.48398	lnc-KLF7-1	lnc-KLF7-1:3
A_21_P0007815	2.49136	lnc-RAD51AP1-1	lnc-RAD51AP1-1:1
A_21_P0008183	2.49484	lnc-RNF219-1	lnc-RNF219-1:2
A_21_P0002773	2.49729
A_21_P0009017	2.49855	lnc-UMOD-1	lnc-UMOD-1:1
A_21_P0006716	2.52
A_23_P36825	2.52401	GPRC5A	G protein-coupled receptor, class C, group 5, member A	9052	GO:0007165|GO:0007186|GO:0005886|GO:0005887|GO:0004930|GO:0030659|GO:0070062|GO:0043231
A_33_P3305731	2.53616	NINL	ninein-like	22981	GO:0006996|GO:0005815|GO:0000086|GO:0005874|GO:0005509|GO:0000278|GO:0005829
A_21_P0012665	2.58687
A_21_P0009090	2.58954	lnc-CA5A-3	lnc-CA5A-3:1
A_23_P138910	2.59072	DDX25	DEAD (Asp-Glu-Ala-Asp) box helicase 25	29118	GO:0004004|GO:0033391|GO:0005737|GO:0006406|GO:0006200|GO:0003723|GO:0007286|GO:0007275|GO:0005634|GO:0005524|GO:0006417
A_23_P252981	2.60539	ACE2	angiotensin I converting enzyme 2	59272	GO:0005515|GO:0002003|GO:0005886|GO:0046718|GO:0005615|GO:0001817|GO:0019229|GO:0042312|GO:0003081|GO:0005737|GO:0001948|GO:0001618|GO:0042127|GO:0004180|GO:0006508|GO:0008241|GO:0070062|GO:0009986|GO:0060135|GO:0050727|GO:0005576|GO:0009615|GO:0004175|GO:0002005|GO:0032800|GO:0045121|GO:0008270|GO:0016021|GO:0017046|GO:2000379|GO:0046813|GO:0044267|GO:0003051|GO:0008237
A_21_P0009691	2.62737
A_21_P0001968	2.65965
A_33_P3272260	2.69464	SIRPB2	signal-regulatory protein beta 2	284759	GO:0016021
A_23_P35293	2.69645	GJB5	gap junction protein, beta 5, 31,1kDa	2709	GO:0007154|GO:0060713|GO:0008544|GO:0060708|GO:0005922|GO:0016021
A_33_P3404804	2.71844
A_19_P00322576	2.74383
A_21_P0001906	2.76179	FAM138D	family with sequence similarity 138, member D	677784
A_33_P3280237	2.83137
A_21_P0006967	2.85939	lnc-C10orf31-7	lnc-C10orf31-7:6
A_21_P0007102	2.86358	lnc-MBL2-2	lnc-MBL2-2:3
A_23_P154217	2.87728	ITGB6	integrin, beta 6	3694	GO:0008305|GO:0005886|GO:0007275|GO:0009615|GO:0043235|GO:0005178|GO:0006954|GO:0007160|GO:0001618|GO:0007229|GO:0030198|GO:0016032|GO:0007155|GO:0009897|GO:0070062
A_24_P381844	2.89412	GRIN2A	glutamate receptor, ionotropic, N-methyl D-aspartate 2A	2903	GO:0005515|GO:0030054|GO:0005886|GO:0005783|GO:0045471|GO:0005234|GO:0017146|GO:0007268|GO:0030425|GO:0001964|GO:0042417|GO:0034220|GO:0008104|GO:0048167|GO:0004972|GO:0045211|GO:0007611|GO:0006810|GO:0007613|GO:0022008|GO:0005262|GO:0043065|GO:0009986|GO:0042177|GO:0033058|GO:0042493|GO:0060079|GO:0035249|GO:0009611|GO:0030431|GO:0007215|GO:0019233|GO:0008021|GO:0042734|GO:0042428|GO:0035235|GO:…
A_33_P3395472	3.05108
A_21_P0013645	3.06448
A_33_P3383044	3.09223	B9D1	B9 protein domain 1	27077	GO:0005813|GO:0006996|GO:0060563|GO:0036038|GO:0001701|GO:0036064|GO:0005829|GO:0007224|GO:0032880|GO:0042384|GO:0016020|GO:0060271|GO:0035869|GO:0008158|GO:0043010|GO:0042733|GO:0001944
A_33_P3239794	3.11363
A_33_P3367731	3.2291	SLC24A2	solute carrier family 24 (sodium/potassium/calcium exchanger), member 2	25769	GO:0005886|GO:0031226|GO:0060291|GO:0060292|GO:0031402|GO:0046870|GO:0034220|GO:0046983|GO:0007613|GO:0035725|GO:0007612|GO:0006813|GO:0016151|GO:0015293|GO:0006811|GO:0005262|GO:0030145|GO:0005509|GO:0006874|GO:0030955|GO:0055085|GO:0070588|GO:0016021|GO:0007601|GO:0050896|GO:0008273
A_21_P0014451	3.58725
A_33_P3283718	3.94097	lnc-MYO10-1	lnc-MYO10-1:1
A_33_P3533325	3.98957	ASXL3	additional sex combs like transcriptional regulator 3	80816	GO:0006355|GO:0005634|GO:0003677|GO:0046872|GO:0006351
48 hr
ProbeName	FC (CTP/Ctrl.)	GeneSymbol	GeneName	EntrezGeneID	Go
A_21_P0013635	-4.82854	XLOC_l2_015177
A_23_P31996	-3.79271	SLC46A2	solute carrier family 46, member 2	57864	GO:0009986|GO:0005886|GO:0070233|GO:0045580|GO:0048538|GO:0016021|GO:0043029|GO:0055085|GO:0015293
A_21_P0005310	-3.76319
A_21_P0014901	-3.75792
A_21_P0007065	-3.75658	LINC01515	long intergenic non-protein coding RNA 1515	101928913
A_19_P00321096	-3.60101
A_21_P0012215	-3.20087
A_33_P3312774	-3.02734
A_21_P0014555	-3.0026	LOC100506446	uncharacterized LOC100506446	100506446
A_33_P3309289	-2.97688	ST3GAL4	ST3 beta-galactoside alpha-2,3-sialyltransferase 4	6484	GO:0005975|GO:0016266|GO:0047288|GO:0044281|GO:0003836|GO:0042339|GO:0030173|GO:0050890|GO:0000139|GO:0006493|GO:0016020|GO:0018146|GO:0032580|GO:0009405|GO:0006488|GO:0044267|GO:0030203|GO:0070062|GO:0043687|GO:0018279
A_21_P0011886	-2.97504	LOC728763	rootletin-like	728763
A_33_P3408569	-2.95925	lnc-KHDRBS2-1	lnc-KHDRBS2-1:1
A_21_P0012844	-2.94253	LINC00992	long intergenic non-protein coding RNA 992	728342
A_33_P3288574	-2.92331	KRTAP10-11	keratin associated protein 10-11	386678	GO:0045095
A_33_P3290714	-2.88788	HS6ST2	heparan sulfate 6-O-sulfotransferase 2	90161	GO:0000139|GO:0005975|GO:0009405|GO:0005654|GO:0044281|GO:0016021|GO:0030203|GO:0017095|GO:0015015|GO:0006024|GO:0070062
A_23_P374689	-2.85129	GAD1	glutamate decarboxylase 1 (brain, 67kDa)	2571	GO:0005515|GO:0012506|GO:0046982|GO:0005886|GO:0042493|GO:0006538|GO:0007268|GO:0018352|GO:0007269|GO:0005622|GO:0047485|GO:0004351|GO:0030170|GO:0061202|GO:0042136|GO:0016595|GO:0006540|GO:0009449
A_33_P3533325	-2.83576	ASXL3	additional sex combs like transcriptional regulator 3	80816	GO:0006355|GO:0005634|GO:0003677|GO:0046872|GO:0006351
A_33_P3233645	-2.7578	MT1G	metallothionein 1G	4495	GO:0071294|GO:0005515|GO:0071280|GO:0048471|GO:0035924|GO:0005737|GO:0042117|GO:0030224|GO:0008270|GO:0005634|GO:0071276|GO:0045926
A_21_P0006113	-2.74802	lnc-C9orf104-2	lnc-C9orf104-2:1
A_21_P0001607	-2.74655	lnc-UCHL5-1	lnc-UCHL5-1:1
A_33_P3352382	-2.74275	ARG1	arginase 1	383	GO:0043005|GO:0070301|GO:0030324|GO:0033189|GO:0071560|GO:0005634|GO:0044281|GO:0014075|GO:0048678|GO:0010043|GO:0005615|GO:0010042|GO:0005829|GO:0070207|GO:0034641|GO:0005737|GO:0010963|GO:0071377|GO:0043025|GO:0071353|GO:0033197|GO:0006527|GO:0043200|GO:0070062|GO:0030145|GO:0060056|GO:0042493|GO:0060135|GO:0010269|GO:0009635|GO:0001889|GO:0071222|GO:0051597|GO:0001938|GO:0000050|GO:0032964|GO:…
A_24_P289299	-2.73195	ARHGEF25	Rho guanine nucleotide exchange factor (GEF) 25	115557	GO:0005886|GO:0032321|GO:0030016|GO:0005089|GO:0030017|GO:0005829
A_21_P0006262	-2.72651	DNAJB5-AS1	DNAJB5 antisense RNA 1 (head to head)	101926900
A_33_P3242693	-2.72319	SLC22A11	solute carrier family 22 (organic anion/urate transporter), member 11	55867	GO:0005515|GO:0016324|GO:0005886|GO:0005452|GO:0015347|GO:0005887|GO:0015711|GO:0008514|GO:0046415|GO:0055085|GO:0009897|GO:0070062
A_24_P221235	-2.70848
A_21_P0004440	-2.68871	lnc-C5orf63-1	lnc-C5orf63-1:3
A_33_P3251841	-2.65942	DSEL	dermatan sulfate epimerase-like	92126	GO:0030208|GO:0000139|GO:0005975|GO:0009405|GO:0008146|GO:0044281|GO:0016021|GO:0030204|GO:0016853|GO:0030203
A_33_P3229301	-2.65482	DKFZp434J0226	uncharacterized LOC93429	93429
A_33_P3352906	-2.62225	KCNIP4-IT1	KCNIP4 intronic transcript 1 (non-protein coding)	359822
A_21_P0003178	-2.60794	lnc-KY-1	lnc-KY-1:1
A_23_P372946	-2.5995	TM4SF19	transmembrane 4 L six family member 19	116211	GO:0016021
A_24_P42039	-2.58532
A_21_P0013853	-2.58167	lnc-XIAP-1	lnc-XIAP-1:1
A_21_P0007434	-2.56584
A_33_P3276630	-2.54235	DYNLRB2	dynein, light chain, roadblock-type 2	83657	GO:0006996|GO:0008152|GO:0005874|GO:0006810|GO:0072372|GO:0005868|GO:0003777|GO:0070062|GO:0007018
A_21_P0013025	-2.54203	LOC101927020	uncharacterized LOC101927020	101927020
A_24_P555066	-2.52724	SMTNL2	smoothelin-like 2	342527
A_21_P0007082	-2.52541
A_21_P0003221	-2.51063	lnc-OXNAD1-2	lnc-OXNAD1-2:3
A_21_P0011222	-2.502	LINC00463	long intergenic non-protein coding RNA 463	101928922
A_33_P3366156	-2.49865	SPATA9	spermatogenesis associated 9	83890	GO:0007275|GO:0016021|GO:0007283|GO:0030154
A_23_P155487	-2.48683	SLC38A3	solute carrier family 38, member 3	10991	GO:0005290|GO:0005886|GO:0006865|GO:0055085|GO:0015180|GO:0015297|GO:0005887|GO:0006867|GO:0006868|GO:0015182|GO:0015186|GO:0006814|GO:0015817|GO:0015808|GO:0006811|GO:0015293
A_21_P0003975	-2.44994	LOC102723526	uncharacterized LOC102723526	102723526
A_21_P0006184	-2.44311	LOC102724478	uncharacterized LOC102724478	102724478
A_23_P80718	-2.42851	SYNPR	synaptoporin	132204	GO:0043005|GO:0005215|GO:0030054|GO:0030285|GO:0006810|GO:0030672
A_21_P0014302	-2.38919
A_33_P3307402	-2.38903
A_33_P3313640	-2.38196
A_23_P217755	-2.37752	SHROOM2	shroom family member 2	357	GO:0005515|GO:0008013|GO:0005886|GO:0032438|GO:0048593|GO:0043583|GO:0032401|GO:0030835|GO:0016324|GO:0051015|GO:0005913|GO:0002089|GO:0043025|GO:0043482|GO:0035725|GO:0043010|GO:0005856|GO:0051017|GO:0070062|GO:0008057|GO:0005874|GO:0019904|GO:0045176|GO:0003779|GO:0045217|GO:0000902|GO:0015280|GO:0031941|GO:0016477|GO:0007420|GO:0005923|GO:0030864
A_32_P196021	-2.37308	FGF7	fibroblast growth factor 7	2252	GO:0008286|GO:0005515|GO:0010838|GO:0008284|GO:0051549|GO:0010463|GO:0050731|GO:0031069|GO:0060665|GO:0007173|GO:0060501|GO:0051781|GO:0008201|GO:0050679|GO:0048011|GO:0005794|GO:0031532|GO:0048015|GO:0009611|GO:0005576|GO:0005104|GO:0042056|GO:0050918|GO:0007165|GO:0008544|GO:0008543|GO:0034394|GO:0045087|GO:0061033|GO:0008083|GO:0038095|GO:0060445
A_21_P0006821	-2.3704	lnc-PFKFB3-1	lnc-PFKFB3-1:1
A_33_P3333342	-2.36648	FLJ46552	FLJ46552 protein	401230
A_33_P3230841	-2.34036	DUPD1	dual specificity phosphatase and pro isomerase domain containing 1	338599	GO:0005737|GO:0006470|GO:0008138|GO:0035335|GO:0004725
A_23_P124946	-2.332	CMYA5	cardiomyopathy associated 5	202333	GO:0005515|GO:0048471|GO:0032513|GO:0043034|GO:0014733|GO:0070885|GO:0031430|GO:0042802
A_21_P0008572	-2.32123	lnc-LOXL1-1	lnc-LOXL1-1:1
A_21_P0005595	-2.30334	lnc-AC091801,1,1-5	lnc-AC091801,1,1-5:2
A_33_P3415596	-2.29248
A_33_P3291244	-2.28337	CCDC60	coiled-coil domain containing 60	160777
A_33_P3237135	-2.28178	MMP2	matrix metallopeptidase 2 (gelatinase A, 72kDa gelatinase, 72kDa type IV collagenase)	4313	GO:0005515|GO:0005886|GO:0004252|GO:0005634|GO:0035987|GO:0005615|GO:0030017|GO:0005739|GO:0071230|GO:0022617|GO:0007411|GO:0030198|GO:0030574|GO:0006508|GO:0001666|GO:0048013|GO:0007566|GO:0005578|GO:0005576|GO:0001525|GO:0060346|GO:0001957|GO:0060325|GO:0045089|GO:0008270|GO:0004222|GO:0001955|GO:0044267
A_21_P0012142	-2.27576	ZNF663P	zinc finger protein 663, pseudogene	100130934
A_33_P3359864	-2.26259
A_33_P3808435	-2.25372
A_21_P0004547	-2.25199	lnc-HNRNPAB-2	lnc-HNRNPAB-2:1
A_21_P0009254	-2.2447	lnc-ABI3-2	lnc-ABI3-2:4
A_21_P0013698	-2.24332
A_21_P0013368	-2.23783	LOC102659288	uncharacterized LOC102659288	102659288
A_21_P0011871	-2.23251	LOC100996693	CAVP-target protein-like	100996693
A_21_P0008373	-2.22761	lnc-GPR65-2	lnc-GPR65-2:1
A_33_P3418686	-2.21951	HCN4	hyperpolarization activated cyclic nucleotide gated potassium channel 4	10021	GO:0005261|GO:0005886|GO:0008015|GO:0005222|GO:0005248|GO:0031226|GO:0007268|GO:0001701|GO:0042802|GO:0006936|GO:0030552|GO:0002027|GO:0005887|GO:0043195|GO:0005249|GO:0042391|GO:0035725|GO:0034765|GO:0071320|GO:0071805|GO:0006812|GO:0071321
A_33_P3349661	-2.21205	PCDH9	protocadherin 9	5101	GO:0005886|GO:0005509|GO:0044291|GO:0030900|GO:0016021|GO:0007156|GO:0030426
A_21_P0001437	-2.20914	lnc-KIAA1383-2	lnc-KIAA1383-2:2
A_21_P0014359	-2.20725
A_21_P0003752	-2.2017	lnc-TSPAN5-1	lnc-TSPAN5-1:1
A_23_P95930	-2.20095	HMGA2	high mobility group AT-hook 2	8091	GO:0005515|GO:0003906|GO:0030261|GO:0004677|GO:0006325|GO:0046332|GO:0035985|GO:0010564|GO:0035986|GO:0035987|GO:0035988|GO:0071158|GO:0000989|GO:0032993|GO:0002062|GO:0045444|GO:0000975|GO:0008301|GO:0071141|GO:0031492|GO:0007275|GO:0001047|GO:0000122|GO:2000036|GO:0043392|GO:0043922|GO:0003131|GO:0006284|GO:0070742|GO:0005654|GO:0045893|GO:0045892|GO:0000737|GO:0040008|GO:0051301|GO:0008134|GO:…
A_33_P3859897	-2.19785	lnc-KBTBD5-2	lnc-KBTBD5-2:2
A_24_P400324	-2.19758	THSD7A	thrombospondin, type I, domain containing 7A	221981	GO:0005886|GO:0016021|GO:0001525|GO:0030154|GO:0070062
A_33_P3423626	-2.19071	LOC151121	uncharacterized LOC151121	151121
A_21_P0005755	-2.19059	lnc-UTP23-1	lnc-UTP23-1:2
A_24_P928052	-2.17976	NRP1	neuropilin 1	8829	GO:0005515|GO:0071679|GO:0048842|GO:0021828|GO:0050731|GO:0048843|GO:0048844|GO:0048846|GO:0060301|GO:0005615|GO:0002116|GO:0043524|GO:0007413|GO:0017154|GO:0007411|GO:0043025|GO:0009887|GO:0070374|GO:0038085|GO:0009986|GO:0021649|GO:0016358|GO:0010595|GO:0021785|GO:0043235|GO:0019955|GO:0060385|GO:0021637|GO:0071526|GO:0005925|GO:0031290|GO:0030424|GO:0035924|GO:0035767|GO:0005886|GO:0005883|GO:…
A_33_P3408320	-2.17345	CERS1	ceramide synthase 1	10715	GO:0051974|GO:0006665|GO:0072721|GO:0005783|GO:0030148|GO:0071492|GO:0044281|GO:0035690|GO:0043231|GO:0003674|GO:0000139|GO:0016020|GO:0005789|GO:0036146|GO:0050291|GO:0016021|GO:0046513
A_33_P3289960	-2.16397	LINC00222	long intergenic non-protein coding RNA 222	387111
A_21_P0011832	-2.16111	lnc-IL1R2-2	lnc-IL1R2-2:1
A_21_P0001874	-2.16082
A_33_P3276159	-2.15896	LOC100996890	uncharacterized LOC100996890	100996890
A_33_P3421118	-2.15204	IL20RA	interleukin 20 receptor, alpha	53832	GO:0042015|GO:0004896|GO:0005886|GO:0019221|GO:0045124|GO:2001244|GO:0016021
A_33_P3422025	-2.15026	DNAH12	dynein, axonemal, heavy chain 12	201625	GO:0005929|GO:0005737|GO:0030286|GO:0008152|GO:0005874|GO:0003777|GO:0016887|GO:0005524|GO:0007018
A_32_P489	-2.14947	LOC100132735	uncharacterized LOC100132735	100132735
A_23_P324813	-2.14313	BCL6B	B-cell CLL/lymphoma 6, member B	255877	GO:0005634|GO:0000122|GO:0003677|GO:0046872
A_21_P0003682	-2.14201	LOC101928551	uncharacterized LOC101928551	101928551
A_23_P386384	-2.12901	C1orf87	chromosome 1 open reading frame 87	127795
A_21_P0009975	-2.12872	lnc-MOCS3-3	lnc-MOCS3-3:1
A_21_P0000427	-2.12621	SNORD114-30	small nucleolar RNA, C/D box 114-30	767611
A_21_P0008123	-2.12379	LINC00403	long intergenic non-protein coding RNA 403	100505996
A_21_P0009770	-2.12309	lnc-ZNF296-1	lnc-ZNF296-1:1
A_21_P0004077	-2.12284
A_33_P3249837	-2.12169	LINC00883	long intergenic non-protein coding RNA 883	344595
A_33_P3280955	-2.12112	LOC100128079	uncharacterized LOC100128079	100128079
A_21_P0004436	-2.119	lnc-ZNF608-8	lnc-ZNF608-8:2
A_23_P357351	-2.11207	MPV17L	MPV17 mitochondrial membrane protein-like	255027	GO:0003674|GO:0010730|GO:0072593|GO:0005102|GO:0016021|GO:0005778|GO:0005777
A_21_P0000862	-2.10882	LINC00856	long intergenic non-protein coding RNA 856	100132987
A_33_P3331376	-2.1077	EPHB2	EPH receptor B2	2048	GO:0005515|GO:0031290|GO:0030424|GO:0005886|GO:0071679|GO:0001655|GO:0048593|GO:0030425|GO:0005829|GO:0005005|GO:0007413|GO:0007411|GO:0043025|GO:0060021|GO:0060996|GO:0060997|GO:0007612|GO:0051965|GO:0042472|GO:0048013|GO:0005102|GO:0005576|GO:0018108|GO:0021952|GO:0001525|GO:0005524|GO:0007399|GO:0016310|GO:0022038|GO:0005887|GO:0050771|GO:0004713|GO:0008046|GO:0021631|GO:0050878|GO:0048170
A_24_P148836	-2.10551	KLHDC8B	kelch domain containing 8B	200942	GO:0005737
A_21_P0005265	-2.10294
A_21_P0007364	-2.09142	lnc-CFL1-1	lnc-CFL1-1:2
A_33_P3401726	-2.08459	lnc-FMNL2-2	lnc-FMNL2-2:1
A_21_P0006967	-2.07581	lnc-C10orf31-7	lnc-C10orf31-7:6
A_23_P31858	-2.07279	ST18	suppression of tumorigenicity 18, zinc finger	9705	GO:0006355|GO:0003700|GO:0008270|GO:0005634|GO:0003677|GO:0006351
A_21_P0014906	-2.07193	ANKRD62	ankyrin repeat domain 62	342850
A_19_P00321158	-2.0708	CTD-3080P12,3	uncharacterized LOC101928857	101928857
A_21_P0004173	-2.06622	LOC101927280	uncharacterized LOC101927280	101927280
A_32_P381593	-2.05789	SLC26A7	solute carrier family 26 (anion exchanger), member 7	115111	GO:0006820|GO:0006821|GO:0019531|GO:0005886|GO:0019532|GO:0055085|GO:0001696|GO:0005254|GO:0016323|GO:0005737|GO:0015116|GO:0015301|GO:0015106|GO:0008272|GO:0015701|GO:0008271|GO:0016021|GO:0055038|GO:0005768|GO:0006811
A_33_P3514669	-2.05507	LOC284632	uncharacterized LOC284632	284632
A_33_P3416634	-2.05458	PRSS41	protease, serine, 41	360226	GO:0005886|GO:0004252|GO:0006508|GO:0043229|GO:0031225
A_33_P3508541	-2.0525	LOC400622	uncharacterized LOC400622	400622
A_21_P0003236	-2.04929	lnc-ROBO2-4	lnc-ROBO2-4:3
A_33_P3380076	-2.04654
A_19_P00800316	-2.0456	LINC00544	long intergenic non-protein coding RNA 544	440131
A_21_P0006949	-2.04419	lnc-PITRM1-3	lnc-PITRM1-3:1
A_24_P350589	-2.03819	RNF150	ring finger protein 150	57484	GO:0008270|GO:0016021
A_21_P0007158	-2.03348	LOC102723894	uncharacterized LOC102723894	102723894
A_33_P3361287	-2.03149	lnc-CDYL2-6	lnc-CDYL2-6:5
A_33_P3321263	-2.02906
A_33_P3360611	-2.0287	MPP2	membrane protein, palmitoylated 2 (MAGUK p55 subfamily member 2)	4355	GO:0007165|GO:0016020|GO:0005887|GO:0046939|GO:0004385|GO:0030165
A_32_P458472	-2.0211	C1orf95	chromosome 1 open reading frame 95	375057	GO:0016021
A_33_P3274701	-2.02096
A_21_P0012247	-2.01451	DGCR5	DiGeorge syndrome critical region gene 5 (non-protein coding)	26220
A_19_P00316183	-2.01363	LINC00607	long intergenic non-protein coding RNA 607	646324
A_23_P96383	-2.0114	SRPX	sushi-repeat containing protein, X-linked	8406	GO:0034976|GO:0005776|GO:0016020|GO:0009986|GO:0005783|GO:0060244|GO:0006914|GO:2001241|GO:0001845|GO:0007155
A_21_P0010760	-2.00903
A_21_P0006524	-2.00267
A_21_P0008752	-2.00242	lnc-ITGA11-2	lnc-ITGA11-2:2
A_21_P0011507	-2.00104	XLOC_l2_005602
A_21_P0009344	2.00137	lnc-NACA2-2	lnc-NACA2-2:1
A_23_P12357	2.01093	CRB1	crumbs family member 1, photoreceptor morphogenesis associated	23418	GO:0007009|GO:0005515|GO:0005902|GO:0016324|GO:0007163|GO:0005509|GO:0007267|GO:0005576|GO:0016021|GO:0042462
A_21_P0007394	2.02341	lnc-GUCY1A2-2	lnc-GUCY1A2-2:1
A_21_P0004639	2.02393
A_21_P0007882	2.02917	LOC101928002	uncharacterized LOC101928002	101928002
A_23_P407583	2.0315	PEG3	paternally expressed 3	5178	GO:0005737|GO:0035264|GO:0006366|GO:0006357|GO:0071514|GO:0000981|GO:0006915|GO:0005654|GO:0003676|GO:0001701|GO:0046872
A_21_P0010556	2.06926	XLOC_l2_000416
A_21_P0008843	2.07373	lnc-NDN-3	lnc-NDN-3:1
A_24_P143301	2.07822	KAAG1	kidney associated antigen 1	353219	GO:0006955|GO:0005575
A_33_P3420380	2.10615	ITIH5	inter-alpha-trypsin inhibitor heavy chain family, member 5	80760	GO:0010951|GO:0004867|GO:0030212|GO:0005576
A_23_P47199	2.11848	SLC22A11	solute carrier family 22 (organic anion/urate transporter), member 11	55867	GO:0005515|GO:0016324|GO:0005886|GO:0005452|GO:0015347|GO:0005887|GO:0015711|GO:0008514|GO:0046415|GO:0055085|GO:0009897|GO:0070062
A_21_P0006698	2.1349
A_21_P0001987	2.13674	lnc-TMEM18-1	lnc-TMEM18-1:1
A_21_P0011665	2.1424	XLOC_l2_006548
A_33_P3344339	2.15288	KCNH5	potassium channel, voltage gated eag related subfamily H, member 5	27133	GO:0023014|GO:0005516|GO:0005886|GO:0009986|GO:0010389|GO:0007268|GO:0000155|GO:0005622|GO:0000160|GO:0005887|GO:0005249|GO:0008076|GO:0042391|GO:0034765|GO:0071805
A_21_P0011096	2.16755	XLOC_l2_003400
A_21_P0008490	2.24241	lnc-RTL1-6	lnc-RTL1-6:1
A_19_P00809895	2.30919	LINC01314	long intergenic non-protein coding RNA 1314	100996492
A_33_P3354836	2.33967	OR4P4	olfactory receptor, family 4, subfamily P, member 4	81300	GO:0050911|GO:0050907|GO:0004984|GO:0007186|GO:0005886|GO:0004930|GO:0016021|GO:0004888
A_23_P35293	2.36478	GJB5	gap junction protein, beta 5, 31,1kDa	2709	GO:0007154|GO:0060713|GO:0008544|GO:0060708|GO:0005922|GO:0016021
A_21_P0005345	2.42203	lnc-FAM20C-4	lnc-FAM20C-4:3
A_23_P19778	2.62278	SLC13A4	solute carrier family 13 (sodium/sulfate symporter), member 4	26266	GO:0005886|GO:0005887|GO:0008272|GO:0035725|GO:0055085|GO:0015382
A_21_P0008111	2.65578	lnc-DAOA-6	lnc-DAOA-6:1
A_33_P3237854	2.80573	LINC00293	long intergenic non-protein coding RNA 293	497634
A_21_P0005687	2.81819	lnc-RP11-150O12,5,1-1	lnc-RP11-150O12,5,1-1:1
A_33_P3339070	2.99763	LINC00704	long intergenic non-protein coding RNA 704	100216001

## Sheet: Supp. 6
Supplementary table 6: Genetic features that reacted with a deregulation fold-change ≥ 2 (CTP/Ctrl.) after 24 and 48 hr of incubation with CTP in LCLs from non-responding patients.
24 hr
ProbeName	FC ([0-CTP] vs [0-Ctrl,])	GeneSymbol	GeneName	EntrezGeneID	Go
A_21_P0003414	-3.79554
A_21_P0007438	-3.0949	lnc-LGALS12-2	lnc-LGALS12-2:2
A_33_P3813561	-2.79219	LOC283728	uncharacterized LOC283728	283728
A_23_P92885	-2.74135	SLCO6A1	solute carrier organic anion transporter family, member 6A1	133482	GO:0005215|GO:0005886|GO:0006810|GO:0016021
A_21_P0013316	-2.63895	XLOC_l2_013868
A_21_P0001519	-2.60108	lnc-ELTD1-2	lnc-ELTD1-2:1
A_32_P928190	-2.56821	LOC100130964	ADAM metallopeptidase domain 3A-like	100130964
A_21_P0001846	-2.4932	lnc-EFR3B-3	lnc-EFR3B-3:5
A_23_P94275	-2.45889	DKK4	dickkopf WNT signaling pathway inhibitor 4	27121	GO:0003674|GO:0030178|GO:0007275|GO:0005576|GO:0005575|GO:0016055
A_23_P327605	-2.42657	GPR123	G protein-coupled receptor 123	84435	GO:0007165|GO:0007186|GO:0005886|GO:0004930|GO:0016021
A_23_P348257	-2.40429	NUAK1	NUAK family, SNF1-like kinase, 1	9891	GO:0005515|GO:0035507|GO:0005730|GO:0005634|GO:0005524|GO:0030155|GO:0046872|GO:0006974|GO:0002039|GO:0005737|GO:0004674|GO:0042127|GO:0015630|GO:0006468|GO:2000772|GO:0007155
A_24_P99066	-2.39752	RNF17	ring finger protein 17	56163	GO:0005737|GO:0007286|GO:0008270|GO:0007275|GO:0005634|GO:0042803
A_24_P271830	-2.39115	LINC00670	long intergenic non-protein coding RNA 670	284034
A_21_P0008709	-2.38715	LOC102725478	uncharacterized LOC102725478	102725478
A_19_P00321206	-2.3695
A_33_P3381832	-2.31699	FAM166A	family with sequence similarity 166, member A	401565	GO:0005634
A_21_P0000410	-2.31327	SNORD114-13	small nucleolar RNA, C/D box 114-13	767591
A_24_P195134	-2.23844
A_24_P353905	-2.22732	MXRA8	matrix-remodelling associated 8	54587	GO:0003674|GO:0009986|GO:0060857|GO:0016021|GO:0070062
A_23_P320021	-2.2227	TULP1	tubby like protein 1	7287	GO:0005515|GO:0006909|GO:0030054|GO:0060041|GO:0005886|GO:0045202|GO:0005546|GO:0005576|GO:0042995|GO:0045494|GO:0008020|GO:0016358|GO:0001917|GO:0050766|GO:0005737|GO:0051015|GO:0050908|GO:0001895|GO:0007602|GO:0042462|GO:0007601|GO:0001750
A_21_P0002898	-2.22074
A_23_P410469	-2.18795	MGC15885	uncharacterized protein MGC15885	197003
A_21_P0010182	-2.18644
A_21_P0002308	-2.18191	lnc-GCA-3	lnc-GCA-3:1
A_33_P3260733	-2.15956	GHR	growth hormone receptor	2690	GO:0005515|GO:0042977|GO:0006549|GO:0005886|GO:0019530|GO:0000255|GO:0019221|GO:0050731|GO:0042523|GO:0060396|GO:0060397|GO:0005615|GO:0042803|GO:0032870|GO:0031623|GO:0006101|GO:0000187|GO:0019838|GO:0006105|GO:0040014|GO:0006103|GO:0006631|GO:0044236|GO:0070195|GO:0006573|GO:0040018|GO:0070064|GO:0032355|GO:0004896|GO:0009986|GO:0019901|GO:0042517|GO:0006107|GO:0046898|GO:0005576|GO:0046449|GO:…
A_23_P200728	-2.15776	FCGR3A	Fc fragment of IgG, low affinity IIIa, receptor (CD16a)	2214	GO:0006955|GO:0005886|GO:0019864|GO:0045087|GO:0050776|GO:0016021|GO:0038096|GO:0009897|GO:0070062
A_21_P0002813	-2.15309
A_23_P18913	-2.14711	OR2V2	olfactory receptor, family 2, subfamily V, member 2	285659	GO:0050911|GO:0004984|GO:0007186|GO:0005886|GO:0004930|GO:0016021
A_23_P386310	-2.14183	HRH4	histamine receptor H4	59340	GO:0008150|GO:0006954|GO:0007186|GO:0005886|GO:0043408|GO:0016021|GO:0004969|GO:0007204
A_33_P3412838	-2.1391	LINC01193	long intergenic non-protein coding RNA 1193	348120
A_33_P3289386	-2.12137
A_23_P25698	-2.10597	SLC10A1	solute carrier family 10 (sodium/bile acid cotransporter), member 1	6554	GO:0016323|GO:0005886|GO:0005887|GO:0015721|GO:0008508|GO:0006810|GO:0008206|GO:0044281|GO:0006814|GO:0055085
A_33_P3424826	-2.09867
A_21_P0001983	-2.09549
A_21_P0007445	-2.09124	lnc-RP11-201M22,1,1-2	lnc-RP11-201M22,1,1-2:1
A_33_P3215232	-2.09003
A_33_P3352382	-2.08732	ARG1	arginase 1	383	GO:0043005|GO:0070301|GO:0030324|GO:0033189|GO:0071560|GO:0005634|GO:0044281|GO:0014075|GO:0048678|GO:0010043|GO:0005615|GO:0010042|GO:0005829|GO:0070207|GO:0034641|GO:0005737|GO:0010963|GO:0071377|GO:0043025|GO:0071353|GO:0033197|GO:0006527|GO:0043200|GO:0070062|GO:0030145|GO:0060056|GO:0042493|GO:0060135|GO:0010269|GO:0009635|GO:0001889|GO:0071222|GO:0051597|GO:0001938|GO:0000050|GO:0032964|GO:…
A_23_P25176	-2.0848	TBX5	T-box 5	6910	GO:0060045|GO:0005515|GO:0060044|GO:0035136|GO:0007389|GO:0010467|GO:0003700|GO:0006367|GO:0008285|GO:0030262|GO:0003181|GO:0030324|GO:0003166|GO:0007267|GO:0005634|GO:0003281|GO:0051891|GO:0030326|GO:0010719|GO:0003218|GO:0007507|GO:0005737|GO:0045944|GO:0072513|GO:0055007|GO:0005667|GO:0030336|GO:0000977|GO:0060413|GO:0003197|GO:0001228|GO:0060039|GO:0003677|GO:0043565|GO:1900117|GO:0060980|GO:…
A_21_P0010898	-2.07821	XLOC_l2_002069
A_33_P3393010	-2.07777	PKDCC	protein kinase domain containing, cytoplasmic	91461	GO:0005794|GO:0030501|GO:0048286|GO:0042997|GO:0005576|GO:0018108|GO:0048566|GO:0030282|GO:0015031|GO:0005524|GO:0030154|GO:0001501|GO:0004672|GO:0035264|GO:0060021|GO:0032332|GO:0004715
A_24_P326398	-2.05534	CRB2	crumbs family member 2	286204	GO:0001707|GO:0005886|GO:0001756|GO:0005509|GO:0010718|GO:0045199|GO:0014028|GO:0010951|GO:0019828|GO:0030513|GO:0043234|GO:0045121|GO:0016021|GO:0072358|GO:0019899|GO:0070062
A_32_P225816	-2.04568	PRDM16	PR domain containing 16	63976	GO:0005515|GO:0003713|GO:0046332|GO:0005634|GO:0000122|GO:0043457|GO:0046872|GO:0006351|GO:0043565|GO:0050872|GO:0050873|GO:0017053|GO:0060021|GO:0030853|GO:0045893|GO:0043586|GO:0045892|GO:0035019|GO:0030512|GO:0022008
A_21_P0012817	-2.04323	LOC100506272	uncharacterized LOC100506272	100506272
A_21_P0009455	-2.04321	LINC01255	long intergenic non-protein coding RNA 1255	101927433
A_24_P82106	-2.03441	MMP14	matrix metallopeptidase 14 (membrane-inserted)	4323	GO:0005515|GO:0043627|GO:0048771|GO:0003700|GO:0005886|GO:0030324|GO:0030307|GO:0035987|GO:0048701|GO:0035988|GO:0051895|GO:0005737|GO:0001541|GO:0022617|GO:0030198|GO:0030574|GO:0006508|GO:0097094|GO:0006979|GO:0042470|GO:0001666|GO:0006355|GO:0030335|GO:0005796|GO:0005509|GO:0001525|GO:0043615|GO:0009612|GO:0031012|GO:0016504|GO:0010952|GO:0001958|GO:0005178|GO:0005887|GO:0001935|GO:0008270|GO:…
A_21_P0007884	-2.02904	lnc-E2F7-2	lnc-E2F7-2:1
A_33_P3853081	-2.01943	ALDOAP2	aldolase A, fructose-bisphosphate pseudogene 2	228
A_23_P18362	-2.01774	SLITRK3	SLIT and NTRK-like family, member 3	22865	GO:0016021|GO:0007409
A_21_P0014066	-2.01622
A_23_P131330	-2.01282	LRRTM1	leucine rich repeat transmembrane neuronal 1	347730	GO:0030424|GO:0030054|GO:0009986|GO:0005783|GO:0035418|GO:0060291|GO:0060076|GO:0030426|GO:0003674|GO:0008150|GO:0050808|GO:0045211|GO:0007626|GO:0016021|GO:0035640|GO:0002091
A_24_P13285	-2.01016	PPP1R1A	protein phosphatase 1, regulatory (inhibitor) subunit 1A	5502	GO:0035556|GO:0005515|GO:0005737|GO:0005977|GO:0004865|GO:0006469|GO:0005615
A_33_P3302325	-2.00632
A_33_P3414689	2.00476
A_21_P0012801	2.00496
A_33_P3334155	2.00965	GS1-24F4,2	uncharacterized LOC100652791	100652791
A_21_P0000626	2.01011	LOC100288748	uncharacterized LOC100288748	100288748
A_21_P0007234	2.04519	lnc-P2RY2-3	lnc-P2RY2-3:1
A_21_P0009428	2.04863	LOC100505853	uncharacterized LOC100505853	100505853
A_32_P145051	2.05709	LOC646652	integral membrane glycoprotein-like	646652
A_21_P0011632	2.08878
A_21_P0013778	2.09764	ARMCX4	armadillo repeat containing, X-linked 4	100131755	GO:0016021
A_23_P85082	2.10561	RHOXF1	Rhox homeobox family, member 1	158800	GO:0043565|GO:0019953|GO:0006355|GO:0003700|GO:0030518|GO:0007276|GO:0007275|GO:0005634|GO:0003677|GO:0006351
A_33_P3387985	2.11733	LINC00957	long intergenic non-protein coding RNA 957	255031
A_21_P0011837	2.12021	LOC102725293	uncharacterized LOC102725293	102725293
A_23_P146849	2.13148	APBA2	amyloid beta (A4) precursor protein-binding, family A, member 2	321	GO:0010468|GO:0005515|GO:0001540|GO:0035264|GO:0005886|GO:0007268|GO:0007626|GO:0015031|GO:0001701|GO:0007399
A_33_P3261298	2.13907	SLC6A7	solute carrier family 6 (neurotransmitter transporter), member 7	6534	GO:0016020|GO:0005886|GO:0005887|GO:0005328|GO:0015824|GO:0006836|GO:0006810|GO:0055085
A_33_P3362005	2.14018	OR9A4	olfactory receptor, family 9, subfamily A, member 4	130075	GO:0050911|GO:0004984|GO:0007186|GO:0005886|GO:0004930|GO:0016021
A_33_P3336014	2.14311	OR2T2	olfactory receptor, family 2, subfamily T, member 2	401992	GO:0050911|GO:0004984|GO:0007186|GO:0005886|GO:0004930|GO:0016021
A_33_P3589018	2.15208
A_33_P3405249	2.15468
A_21_P0000436	2.17318	SNORD113-9	small nucleolar RNA, C/D box 113-9	767569
A_21_P0008644	2.19701	lnc-ZNF609-4	lnc-ZNF609-4:1
A_33_P3309506	2.20062	SEBOX	SEBOX homeobox	645832	GO:0008150|GO:0003674|GO:0006355|GO:0007275|GO:0005634|GO:0005575|GO:0003677|GO:0030154|GO:0006351
A_24_P222872	2.20224	UGT1A6	UDP glucuronosyltransferase 1 family, polypeptide A6	54578	GO:0052697|GO:0052696|GO:0006805|GO:0046982|GO:0052695|GO:0005783|GO:0015020|GO:0044281|GO:0032870|GO:0042803|GO:0009813|GO:0001972|GO:0005789|GO:0016021|GO:0019899|GO:0070062
A_33_P3311073	2.22784	KIR2DS3	killer cell immunoglobulin-like receptor, two domains, short cytoplasmic tail, 3	3808	GO:0006968|GO:0005887
A_32_P92489	2.23079	PKD1L2	polycystic kidney disease 1-like 2 (gene/pseudogene)	114780	GO:0005509|GO:0030246|GO:0016021|GO:0006811
A_21_P0004876	2.24925	lnc-AL353597,1-2	lnc-AL353597,1-2:1
A_24_P75220	2.29265	MAGI1	membrane associated guanylate kinase, WW and PDZ domain containing 1	9223	GO:0005515|GO:0030054|GO:0005886|GO:0042995|GO:0008022|GO:0005524|GO:0005737|GO:0032947|GO:0006461|GO:0051393|GO:0005911|GO:0070997|GO:0005654|GO:0005923|GO:0007155|GO:0007166
A_23_P380901	2.32021	PTH2R	parathyroid hormone 2 receptor	5746	GO:0007186|GO:0005886|GO:0004991|GO:0005887
A_33_P3355708	2.32294	C14orf180	chromosome 14 open reading frame 180	400258	GO:0005886|GO:0016021
A_21_P0008619	2.32551
A_21_P0002147	2.32603	lnc-PER2-1	lnc-PER2-1:1
A_21_P0013135	2.33933
A_21_P0013631	2.35376	XLOC_l2_015170
A_23_P411772	2.36514	PCDHGB2	protocadherin gamma subfamily B, 2	56103	GO:0005886|GO:0005509|GO:0016021|GO:0007156
A_21_P0005555	2.44325	LOC100506725	uncharacterized LOC100506725	100506725
A_21_P0001257	2.53416	lnc-DFFB-4	lnc-DFFB-4:1
A_21_P0003586	2.60609	lnc-TBC1D19-1	lnc-TBC1D19-1:1
A_21_P0003850	2.61406	lnc-AC110373,1-1	lnc-AC110373,1-1:1
A_21_P0001763	2.61643	LOC100506929	uncharacterized LOC100506929	100506929
A_21_P0002425	2.70168	lnc-AC013480,1,1-4	lnc-AC013480,1,1-4:1
A_21_P0002789	2.80653
A_33_P3328883	3.78101	HGC6,3	uncharacterized LOC100128124	100128124
A_21_P0009891	5.28813	LINC01431	long intergenic non-protein coding RNA 1431	100505683
48 hr
ProbeName	FC ([0-CTP] vs [0-Ctrl,])	GeneSymbol	GeneName	EntrezGeneID	Go
A_21_P0011105	-4.28688	LRCOL1	leucine rich colipase-like 1	100507055	GO:0016042|GO:0007586|GO:0005576|GO:0043085|GO:0008047
A_21_P0014047	-4.24675	C4A	complement component 4A (Rodgers blood group)	720	GO:0030449|GO:0004866|GO:0005886|GO:2000427|GO:0001849|GO:0005576|GO:0072562|GO:0010951|GO:0006956|GO:0006954|GO:0045087|GO:0006958|GO:0070062
A_24_P626951	-4.02428
A_33_P3226154	-3.86636	LOC102724332	uncharacterized LOC102724332	102724332
A_33_P3263319	-3.8104
A_23_P312920	-3.75849	POU2AF1	POU class 2 associating factor 1	5450	GO:0005515|GO:0003712|GO:0006355|GO:0006366|GO:0006959|GO:0003713|GO:0005634|GO:0003677
A_33_P3281444	-3.52563
A_32_P175934	-3.45329	CD48	CD48 molecule	962	GO:0005515|GO:0016020|GO:0005886|GO:0007596|GO:0005887|GO:0045121|GO:0006952|GO:0004872|GO:0031225|GO:0050900|GO:0070062
A_23_P389500	-3.39295	REG1B	regenerating islet-derived 1 beta	5968	GO:0008283|GO:0030246|GO:0070062
A_32_P190951	-3.3389
A_23_P74547	-3.31632	CD53	CD53 molecule	963	GO:0005515|GO:0001772|GO:0007165|GO:0009986|GO:0005886|GO:0005911|GO:0016021|GO:0070062
A_21_P0006524	-3.29627
A_19_P00331623	-3.29205	XIST	X inactive specific transcript (non-protein coding)	7503
A_33_P3214825	-3.24142
A_21_P0005723	-3.23813	lnc-LY96-2	lnc-LY96-2:1
A_23_P90626	-3.22532	CYTIP	cytohesin 1 interacting protein	9595	GO:0005515|GO:0005737|GO:0005654|GO:0030155|GO:0005938|GO:0005769
A_21_P0011346	-3.22071	XLOC_l2_004840
A_33_P3331193	-3.20679
A_23_P13382	-3.2015	LSP1	lymphocyte-specific protein 1	4046	GO:0007165|GO:0006968|GO:0016020|GO:0006935|GO:0005886|GO:0006928|GO:0003779|GO:0004871|GO:0015629|GO:0070062
A_23_P97141	-3.20077	RGS1	regulator of G-protein signaling 1	5996	GO:0043547|GO:0007165|GO:0005516|GO:0006955|GO:0005737|GO:0005886|GO:0038032|GO:0007193|GO:0005096
A_23_P30913	-3.14472	HLA-DPA1	major histocompatibility complex, class II, DP alpha 1	3113	GO:0050852|GO:0005886|GO:0019221|GO:0031295|GO:0005765|GO:0019886|GO:0006955|GO:0042102|GO:0042605|GO:0071556|GO:0030658|GO:0060333|GO:0032729|GO:0012507|GO:0009986|GO:0042613|GO:0032588|GO:0030666|GO:0000139|GO:0071346|GO:0005887|GO:0050870|GO:0030669|GO:0032395|GO:0010008
A_33_P3281985	-3.1325	CR2	complement component (3d/Epstein Barr virus) receptor 2	1380	GO:0001848|GO:0005886|GO:0003677|GO:0042803|GO:0043235|GO:0006955|GO:0042100|GO:0045087|GO:0006958|GO:0030183|GO:0016021|GO:0002430|GO:0009897|GO:0070062|GO:0004875|GO:0004888
A_33_P3341686	-3.12781	XIST	X inactive specific transcript (non-protein coding)	7503
A_23_P258769	-3.12082	HLA-DPB1	major histocompatibility complex, class II, DP beta 1	3115	GO:0032729|GO:0050852|GO:0012507|GO:0005886|GO:0009986|GO:0019221|GO:0031295|GO:0042613|GO:0005765|GO:0032588|GO:0030666|GO:0019886|GO:0000139|GO:0016020|GO:0050870|GO:0042605|GO:0042102|GO:0071556|GO:0030669|GO:0010008|GO:0060333|GO:0030658
A_21_P0007918	-3.10114
A_32_P87697	-3.09259	HLA-DRA	major histocompatibility complex, class II, DR alpha	3122	GO:0050852|GO:0005886|GO:0019221|GO:0031295|GO:0005765|GO:0005764|GO:0019886|GO:0006955|GO:0042605|GO:0071556|GO:0070062|GO:0060333|GO:0030658|GO:0012507|GO:0009986|GO:0002506|GO:0002504|GO:0002503|GO:0042613|GO:0032588|GO:0030666|GO:0000139|GO:0050890|GO:0005887|GO:0031902|GO:0023026|GO:0030669|GO:0032395
A_23_P113572	-3.08145	CD19	CD19 molecule	930	GO:0050853|GO:0048011|GO:0005886|GO:0048015|GO:0043234|GO:0006968|GO:0007173|GO:0005887|GO:0008543|GO:0045087|GO:0050776|GO:0005057|GO:0051281|GO:0007166|GO:0009897|GO:0038095|GO:0070062
A_23_P12082	-3.07484	CHI3L2	chitinase 3-like 2	1117	GO:0008061|GO:0006032|GO:0006955|GO:0005975|GO:0030246|GO:0005615|GO:0004568
A_33_P3337609	-3.06949
A_33_P3406567	-3.04136	MS4A1	membrane-spanning 4-domains, subfamily A, member 1	931	GO:0005154|GO:0042100|GO:0005887|GO:0006959|GO:0023026|GO:0005615|GO:0009897|GO:0070062
A_33_P3271651	-3.03841	HLA-DPB1	major histocompatibility complex, class II, DP beta 1	3115	GO:0032729|GO:0050852|GO:0012507|GO:0005886|GO:0009986|GO:0019221|GO:0031295|GO:0042613|GO:0005765|GO:0032588|GO:0030666|GO:0019886|GO:0000139|GO:0016020|GO:0050870|GO:0042605|GO:0042102|GO:0071556|GO:0030669|GO:0010008|GO:0060333|GO:0030658
A_23_P100730	-3.0287	SKAP1	src kinase associated phosphoprotein 1	8631	GO:0005515|GO:0050852|GO:0017124|GO:0005886|GO:0019901|GO:0019903|GO:0005634|GO:0009967|GO:0032403|GO:0005737|GO:0005911|GO:0045944|GO:0005070|GO:0045893|GO:0042169
A_33_P3211432	-3.02045	NCF1	neutrophil cytosolic factor 1	653361	GO:0045730|GO:0005515|GO:0002474|GO:0017124|GO:0008283|GO:0006801|GO:0050665|GO:0006691|GO:0001878|GO:0030425|GO:0005829|GO:0002679|GO:0006954|GO:0045986|GO:0016175|GO:0006612|GO:0043025|GO:0032010|GO:0090382|GO:0070947|GO:0070946|GO:0005791|GO:0042554|GO:0048010|GO:0005794|GO:0051701|GO:0043325|GO:0042590|GO:0006915|GO:0009055|GO:0006968|GO:0045087|GO:0002479|GO:0043020|GO:0035091|GO:0055114|GO:…
A_33_P3210798	-3.01929	OR56A5	olfactory receptor, family 56, subfamily A, member 5	390084	GO:0050911|GO:0004984|GO:0007186|GO:0005886|GO:0004930|GO:0016021
A_23_P171074	-3.01471	ITM2A	integral membrane protein 2A	9452	GO:0005515|GO:0016021
A_24_P357847	-3.01278
A_21_P0003905	-2.99964	LOC102724809	uncharacterized LOC102724809	102724809
A_33_P3293049	-2.9788	HLA-DQA1	major histocompatibility complex, class II, DQ alpha 1	3117	GO:0050852|GO:0012507|GO:0005886|GO:0031295|GO:0019221|GO:0042613|GO:0005765|GO:0032588|GO:0030666|GO:0019886|GO:0006955|GO:0000139|GO:0016020|GO:0005887|GO:0042605|GO:0071556|GO:0032395|GO:0030669|GO:0045582|GO:0009897|GO:0010008|GO:0060333|GO:0030658
A_19_P00323692	-2.9783	XIST	X inactive specific transcript (non-protein coding)	7503
A_23_P58132	-2.97316	RHOH	ras homolog family member H	399	GO:0001772|GO:0005515|GO:0051056|GO:0045576|GO:0006355|GO:0005886|GO:0007264|GO:0019210|GO:0005525|GO:0043086|GO:0005829|GO:0042326|GO:0005737|GO:0030217|GO:0017048|GO:0005095|GO:0043124
A_23_P128974	-2.97243	BATF	basic leucine zipper transcription factor, ATF-like	10538	GO:0005515|GO:0002320|GO:0003700|GO:0006357|GO:0030330|GO:0072539|GO:0045190|GO:0042832|GO:0005634|GO:0060218|GO:0001816|GO:0072540|GO:0006351|GO:0006974|GO:0043565|GO:0005737|GO:0045064|GO:0043011
A_19_P00329511	-2.96999	XIST	X inactive specific transcript (non-protein coding)	7503
A_23_P104464	-2.95742	ALOX5	arachidonate 5-lipoxygenase	240	GO:0005515|GO:0019369|GO:0019370|GO:0031965|GO:0005506|GO:0019372|GO:0044281|GO:0005635|GO:0005615|GO:0006691|GO:0016363|GO:0005829|GO:0004051|GO:0002540|GO:0005641|GO:2001300|GO:0055114
A_33_P3363637	-2.95592	BLNK	B-cell linker	29760	GO:0035556|GO:0005622|GO:0005515|GO:0006954|GO:0005886|GO:0006959|GO:0005070|GO:0030183|GO:0005068|GO:0009967|GO:0007169|GO:0005829
A_21_P0002263	-2.94209	LINC01102	long intergenic non-protein coding RNA 1102	150568
A_33_P3421351	-2.94106	TRAF3IP3	TRAF3 interacting protein 3	80342	GO:0005515|GO:0016021
A_23_P64661	-2.93831	ARHGAP9	Rho GTPase activating protein 9	64333	GO:0043547|GO:0051056|GO:0007264|GO:0005547|GO:0005829|GO:0005096
A_24_P161764	-2.91813
A_33_P3221748	-2.90392	RUNX3	runt-related transcription factor 3	864	GO:0005515|GO:2001238|GO:0000790|GO:0006355|GO:0000977|GO:0003700|GO:0005794|GO:0006366|GO:0000981|GO:0050680|GO:0005730|GO:0005634|GO:0000122|GO:0045786|GO:0005524|GO:0043231|GO:0031069|GO:0005737|GO:0007411|GO:0002062|GO:0048935|GO:0048469|GO:0006468|GO:0032609
A_19_P00322705	-2.90068	MIAT	myocardial infarction associated transcript (non-protein coding)	440823
A_23_P84596	-2.89815	MZB1	marginal zone B and B1 cell-specific protein	51237	GO:2001274|GO:0005515|GO:0008284|GO:0005737|GO:0034663|GO:0042127|GO:0006915|GO:0005788|GO:0030888|GO:0005576|GO:0033622|GO:0002642
A_21_P0003128	-2.89472	lnc-FOXP1-1	lnc-FOXP1-1:1
A_23_P36658	-2.89216	MGST1	microsomal glutathione S-transferase 1	4257	GO:0005515|GO:0006805|GO:0005783|GO:0042493|GO:0005743|GO:0045177|GO:0006749|GO:0010243|GO:0005634|GO:0005741|GO:0044281|GO:0004364|GO:0042803|GO:0071449|GO:0004602|GO:0005739|GO:0070207|GO:0043295|GO:0032496|GO:0005789|GO:0033327|GO:0016021|GO:0005778|GO:0055114
A_23_P86283	-2.88817	LAPTM5	lysosomal protein transmembrane 5	7805	GO:0005887|GO:0006810|GO:0005765|GO:0005764
A_24_P206343	-2.87396	MYO1G	myosin IG	64005	GO:0005516|GO:0031256|GO:0005886|GO:0043325|GO:0031589|GO:0005547|GO:0005546|GO:0001891|GO:0003779|GO:0030175|GO:0016459|GO:0006887|GO:0005524|GO:0072678|GO:0030027|GO:0005902|GO:0003774|GO:0071976|GO:0016020|GO:0008152|GO:0038096|GO:0002456|GO:0070062
A_23_P161190	-2.87201	VIM	vimentin	7431	GO:0005882|GO:0005515|GO:0003725|GO:0043005|GO:0005212|GO:0045109|GO:0005886|GO:0070307|GO:0006928|GO:0060395|GO:0006921|GO:0005829|GO:0042802|GO:0005737|GO:0001948|GO:0097110|GO:0060020|GO:0016032|GO:0045111|GO:0005856|GO:0031252|GO:0070062|GO:0005777|GO:0030049|GO:0006915|GO:0008022|GO:0010628|GO:0014002|GO:0005200|GO:0010977|GO:0005925
A_23_P37736	-2.86858	TNFRSF17	tumor necrosis factor receptor superfamily, member 17	608	GO:0007165|GO:0005886|GO:0008283|GO:0007275|GO:0004872|GO:0016021|GO:0012505|GO:0002376
A_32_P356316	-2.86451	HLA-DOA	major histocompatibility complex, class II, DO alpha	3111	GO:0019886|GO:0007165|GO:0006955|GO:0005886|GO:0002587|GO:0045580|GO:0023026|GO:0042613|GO:0016021|GO:0005765|GO:0032395|GO:0010008
A_23_P25566	-2.86144	GPR183	G protein-coupled receptor 183	1880	GO:0006955|GO:0008142|GO:0007186|GO:0005886|GO:0030890|GO:0005887|GO:0004930|GO:0006959|GO:0070374|GO:0002313
A_33_P3328559	-2.8604	TBC1D10C	TBC1 domain family, member 10C	374403	GO:0016020|GO:0005886|GO:0050869|GO:0051534|GO:0031527|GO:0042147|GO:0032851|GO:0070373|GO:0005097
A_24_P367432	-2.84702
A_23_P98910	-2.84113	LRMP	lymphoid-restricted membrane protein	4033	GO:0005815|GO:0005694|GO:0030176|GO:0005635|GO:0006906|GO:0006903|GO:0007338|GO:0000922|GO:0016020|GO:0005887|GO:0005789|GO:0016021|GO:0002376
A_23_P401700	-2.81606	APBB1IP	amyloid beta (A4) precursor protein-binding, family B, member 1 interacting protein	54518	GO:0005515|GO:0007165|GO:0005886|GO:0007596|GO:0030168|GO:0005856|GO:0005925|GO:0030027|GO:0005829
A_21_P0008803	-2.81004	lnc-CHSY1-1	lnc-CHSY1-1:1
A_33_P3229156	-2.79912	SLC17A9	solute carrier family 17 (vesicular nucleotide transporter), member 9	63910	GO:0005215|GO:0016021|GO:0006887|GO:0055085
A_23_P208866	-2.7969	GMFG	glia maturation factor, gamma	9535	GO:0005622|GO:2000249|GO:0034316|GO:0071933|GO:0004860|GO:0006468|GO:0003779|GO:0006469|GO:0043085|GO:0008047|GO:0008083
A_33_P3231414	-2.79595	LILRB1	leukocyte immunoglobulin-like receptor, subfamily B (with TM and ITIM domains), member 1	10859	GO:0046636|GO:0042803|GO:0042130|GO:0031623|GO:0051607|GO:0045077|GO:0051926|GO:0032609|GO:0030109|GO:0032689|GO:0042169|GO:2001199|GO:0030107|GO:2001202|GO:2001205|GO:2001193|GO:0042536|GO:0045786|GO:2000669|GO:0014063|GO:0072643|GO:0002767|GO:0002230|GO:0050776|GO:2001189|GO:0009897|GO:2001183|GO:0042288|GO:2001180|GO:0005886|GO:2001186|GO:0097028|GO:0002740|GO:0005737|GO:0002309|GO:0045944|GO:…
A_24_P227927	-2.79289	IL21R	interleukin 21 receptor	50615	GO:0030101|GO:0016021|GO:0001532|GO:0038114
A_32_P30905	-2.78851	WDFY4	WDFY family member 4	57705	GO:0005543|GO:0016197|GO:0016021|GO:0019898|GO:0012505
A_24_P159434	-2.7856	CD300A	CD300a molecule	11314	GO:0043305|GO:0005515|GO:2000417|GO:0005886|GO:0050856|GO:0008429|GO:0050859|GO:0048147|GO:0030889|GO:0038023|GO:0033007|GO:0060101|GO:0007165|GO:0016020|GO:0043407|GO:0001786|GO:0032516|GO:0051134|GO:0016021|GO:0007155|GO:0070062|GO:0002376
A_23_P253321	-2.78535	PNOC	prepronociceptin	5368	GO:0005515|GO:0007165|GO:0007218|GO:0001515|GO:0007268|GO:0005576|GO:0005184|GO:0007600
A_23_P86653	-2.77244	SRGN	serglycin	5552	GO:0005515|GO:0005794|GO:0005518|GO:0030168|GO:0005576|GO:0050710|GO:0030502|GO:0031214|GO:0005615|GO:0042629|GO:0042588|GO:0000139|GO:0007596|GO:0016485|GO:0002576|GO:0033373|GO:0031093|GO:0033382|GO:0033364|GO:0008626|GO:0033371
A_33_P3343120	-2.76284	IRF8	interferon regulatory factor 8	3394	GO:0005515|GO:0006909|GO:0032729|GO:0000975|GO:0006366|GO:0003705|GO:0019221|GO:0042832|GO:0032735|GO:0060261|GO:0000122|GO:0005829|GO:0006955|GO:0071222|GO:0060337|GO:0030099|GO:0005654|GO:0044130|GO:0042742|GO:0060333
A_24_P82749	-2.75668	CD37	CD37 molecule	951	GO:0050688|GO:0005515|GO:0001772|GO:0008285|GO:0030886|GO:0016020|GO:0002639|GO:0042832|GO:0002920|GO:0016021|GO:0070062
A_23_P131024	-2.73546	ZBTB32	zinc finger and BTB domain containing 32	27033	GO:0005515|GO:0030097|GO:0006366|GO:0003714|GO:0005634|GO:0000122|GO:0000228|GO:0001817|GO:0003677|GO:0006281|GO:0042098|GO:0005654|GO:0008270
A_33_P3224800	-2.73387	NCF1B	neutrophil cytosolic factor 1B pseudogene	654816	GO:0005737|GO:0016175|GO:0035091|GO:0055114
A_23_P85800	-2.7328	CD52	CD52 molecule	1043	GO:0045730|GO:0016020|GO:0005887|GO:0031225|GO:0007204
A_21_P0014612	-2.72574	LOC100128095
A_23_P214360	-2.72048	IRF4	interferon regulatory factor 4	3662	GO:0005515|GO:0003700|GO:0034122|GO:0045404|GO:0019221|GO:0005634|GO:0072540|GO:0005829|GO:0005737|GO:0060337|GO:0045944|GO:0000788|GO:0045368|GO:0043011|GO:0060333|GO:0018022|GO:0042832|GO:0000978|GO:0016279|GO:0006351|GO:0043565|GO:0045086|GO:0001077|GO:0042110|GO:0016020|GO:0043966|GO:0043967|GO:0043388|GO:0005654|GO:0045893|GO:0045622|GO:0045082|GO:0008134
A_33_P3220911	-2.70805	BST2	bone marrow stromal cell antigen 2	684	GO:0005515|GO:0030308|GO:0005886|GO:0008283|GO:0035456|GO:0019221|GO:0035455|GO:0007267|GO:0031225|GO:0042803|GO:0051607|GO:0005737|GO:0016324|GO:0060337|GO:0006959|GO:0002737|GO:0032956|GO:0004871|GO:0034341|GO:0043123|GO:0070062|GO:0045071|GO:0030336|GO:0005794|GO:0009986|GO:0005770|GO:0007275|GO:0009615|GO:0010951|GO:0042113|GO:0016020|GO:0005887|GO:0045087|GO:0008191|GO:0045121
A_24_P212024	-2.70777
A_23_P31725	-2.70041	BLK	BLK proto-oncogene, Src family tyrosine kinase	640	GO:0050853|GO:0005515|GO:0005102|GO:0005524|GO:0031234|GO:0035556|GO:0030217|GO:0042127|GO:0045087|GO:0071375|GO:0032024|GO:0004713|GO:0004715|GO:0007169|GO:0038083
A_33_P3351180	-2.68501
A_33_P3400273	-2.67203	SELL	selectin L	6402	GO:0005515|GO:0005886|GO:0050900|GO:0002020|GO:0005887|GO:0007596|GO:0043208|GO:0050776|GO:0030246|GO:0033198|GO:0007155|GO:0008201|GO:0050839|GO:0009897
A_24_P237443	-2.67119	SASH3	SAM and SH3 domain containing 3	54440	GO:0032729|GO:0032753|GO:0046622|GO:0032733|GO:0032760|GO:0030890|GO:0032743|GO:0005634|GO:0002726|GO:0005737|GO:0048873|GO:0002639|GO:0043372|GO:0042102
A_21_P0012683	-2.66825	XLOC_l2_011283
A_33_P3714341	-2.66823
A_23_P323761	-2.66775	TRAF3IP3	TRAF3 interacting protein 3	80342	GO:0005515|GO:0016021
A_23_P73429	-2.66636	HCLS1	hematopoietic cell-specific Lyn substrate 1	3059	GO:0005515|GO:0051897|GO:0008284|GO:0017124|GO:2000251|GO:0050731|GO:0005634|GO:0032403|GO:0042993|GO:0005739|GO:0035556|GO:0005737|GO:0033138|GO:0030833|GO:0045944|GO:0030854|GO:0001085|GO:0030041|GO:0009725|GO:0005667|GO:0006355|GO:0042531|GO:0019901|GO:0014068|GO:0003779|GO:0000122|GO:0045651|GO:0016020|GO:2000107|GO:0071345|GO:0030218
A_23_P42746	-2.6656	NCF1	neutrophil cytosolic factor 1	653361	GO:0045730|GO:0005515|GO:0002474|GO:0017124|GO:0008283|GO:0006801|GO:0050665|GO:0006691|GO:0001878|GO:0030425|GO:0005829|GO:0002679|GO:0006954|GO:0045986|GO:0016175|GO:0006612|GO:0043025|GO:0032010|GO:0090382|GO:0070947|GO:0070946|GO:0005791|GO:0042554|GO:0048010|GO:0005794|GO:0051701|GO:0043325|GO:0042590|GO:0006915|GO:0009055|GO:0006968|GO:0045087|GO:0002479|GO:0043020|GO:0035091|GO:0055114|GO:…
A_23_P87879	-2.6545	CD69	CD69 molecule	969	GO:0007165|GO:0005887|GO:0005509|GO:0030246|GO:0035690|GO:0009897|GO:0004888
A_33_P3364821	-2.64944	PTPRC	protein tyrosine phosphatase, receptor type, C	5788	GO:0050853|GO:0005515|GO:0050852|GO:0050857|GO:0005886|GO:0030890|GO:0048539|GO:0048864|GO:0035335|GO:0002378|GO:0051607|GO:0006470|GO:0001960|GO:0005001|GO:0002244|GO:0007411|GO:0042100|GO:0006933|GO:0045860|GO:0042102|GO:0051726|GO:0004725|GO:0070062|GO:0051209|GO:0019901|GO:2000648|GO:0016020|GO:0030217|GO:0005887|GO:0016311|GO:0001915|GO:0045121|GO:0006469|GO:2000473|GO:0005925|GO:0007166|GO:…
A_23_P70095	-2.64425	CD74	CD74 molecule, major histocompatibility complex, class II invariant chain	972	GO:0005515|GO:0016064|GO:0043030|GO:0050731|GO:0005765|GO:0006886|GO:0042802|GO:0005622|GO:0001516|GO:0002906|GO:0070374|GO:0070062|GO:0004896|GO:0009986|GO:0006952|GO:0019955|GO:0090023|GO:0051085|GO:0002830|GO:0035718|GO:0009897|GO:0050998|GO:0042289|GO:0005886|GO:0008283|GO:0030890|GO:0048146|GO:0000187|GO:0019886|GO:0001540|GO:0019883|GO:0001961|GO:0071556|GO:0045581|GO:0045582|GO:0030658|GO:…
A_33_P3709150	-2.63403	T	T, brachyury homolog (mouse)	6862	GO:0001191|GO:0000790|GO:0008284|GO:0003700|GO:0006366|GO:0001756|GO:0003705|GO:0048706|GO:0001839|GO:0005634|GO:0061371|GO:0060395|GO:0014028|GO:0005737|GO:0007509|GO:0001085|GO:0008595|GO:0060070|GO:0001102|GO:0090009|GO:0023019|GO:0001843|GO:0030509|GO:0000122|GO:0000978|GO:0007165|GO:0003007|GO:0060349|GO:0000980|GO:0007341|GO:0007498|GO:0001570|GO:0003257
A_32_P44394	-2.6338	AIM2	absent in melanoma 2	9447	GO:0005515|GO:2001056|GO:0035458|GO:0032731|GO:0005634|GO:0002218|GO:0035872|GO:0005829|GO:0042802|GO:0006955|GO:0005737|GO:0006954|GO:0003690|GO:0051092|GO:0050718|GO:0032461|GO:0050702|GO:0006915|GO:0032088|GO:0035690|GO:0033209|GO:0070269|GO:0002230|GO:0045087|GO:0097169
A_23_P169017	-2.62885	DEFB103B	defensin, beta 103B	55894	GO:0006965|GO:0005796|GO:0045087|GO:0005576|GO:0042742
A_21_P0003419	-2.62743	LOC100996286	uncharacterized LOC100996286	100996286
A_33_P3209651	-2.6165	WDFY4	WDFY family member 4	57705	GO:0005543|GO:0016197|GO:0016021|GO:0019898|GO:0012505
A_33_P3320563	-2.6152	GLOD5	glyoxalase domain containing 5	392465
A_23_P39465	-2.60991	BST2	bone marrow stromal cell antigen 2	684	GO:0005515|GO:0030308|GO:0005886|GO:0008283|GO:0035456|GO:0019221|GO:0035455|GO:0007267|GO:0031225|GO:0042803|GO:0051607|GO:0005737|GO:0016324|GO:0060337|GO:0006959|GO:0002737|GO:0032956|GO:0004871|GO:0034341|GO:0043123|GO:0070062|GO:0045071|GO:0030336|GO:0005794|GO:0009986|GO:0005770|GO:0007275|GO:0009615|GO:0010951|GO:0042113|GO:0016020|GO:0005887|GO:0045087|GO:0008191|GO:0045121
A_33_P3294533	-2.60882	PRKCB	protein kinase C, beta	5579	GO:0050853|GO:0005515|GO:0007077|GO:0030949|GO:0005886|GO:0007268|GO:0005634|GO:0050681|GO:0005829|GO:0035556|GO:0042393|GO:0042953|GO:0005737|GO:0051092|GO:0030374|GO:0005080|GO:0006816|GO:0043123|GO:0070062|GO:0048010|GO:0035408|GO:0006357|GO:0005246|GO:0046627|GO:0006874|GO:0030168|GO:0006915|GO:0010829|GO:0050861|GO:0005524|GO:0045766|GO:0006351|GO:0035403|GO:0042113|GO:0007165|GO:0004674|GO:…
A_23_P23639	-2.60846	MCOLN2	mucolipin 2	255231	GO:0034220|GO:0005886|GO:0070588|GO:0016021|GO:0055085
A_33_P3333960	-2.60193	LINC00426	long intergenic non-protein coding RNA 426	100188949
A_21_P0001141	-2.59946
A_23_P23279	-2.5975	RCSD1	RCSD domain containing 1	92241	GO:0071474|GO:0051015|GO:0003009|GO:0005884
A_33_P3336587	-2.59417	LOC283710	uncharacterized LOC283710	283710
A_21_P0010633	-2.59221	LINC01057	long intergenic non-protein coding RNA 1057	101928079
A_24_P182947	-2.59099	GCSAM	germinal center-associated, signaling and motility	257144	GO:0005515|GO:0050855|GO:0005737|GO:0019901|GO:0005886|GO:0003779|GO:0045159|GO:2000402
A_21_P0006685	-2.58896
A_24_P245838	-2.57987	MGAT3	mannosyl (beta-1,4-)-glycoprotein beta-1,4-N-acetylglucosaminyltransferase	4248	GO:0000139|GO:0016021|GO:0003830|GO:0044267|GO:0043687|GO:0018279
A_33_P3655646	-2.57807	RARB	retinoic acid receptor, beta	5915	GO:0005515|GO:0001657|GO:0010467|GO:0003417|GO:0008284|GO:0006367|GO:0008285|GO:0055012|GO:0003707|GO:0005634|GO:0003708|GO:0032403|GO:0046965|GO:0005737|GO:0002068|GO:0035264|GO:0045944|GO:0008144|GO:0043401|GO:0031641|GO:0032331|GO:0048048|GO:0003406|GO:0043066|GO:0043065|GO:0000977|GO:0048566|GO:0000122|GO:0055085|GO:0003677|GO:0048384|GO:0007165|GO:0021756|GO:0045666|GO:0003148|GO:0035116|GO:…
A_23_P76538	-2.5748	TESC	tescalcin	54997	GO:0005515|GO:0033628|GO:0008285|GO:0032417|GO:0005886|GO:0071300|GO:0072661|GO:0005634|GO:0042803|GO:0051604|GO:0005737|GO:0045654|GO:0030854|GO:0000287|GO:0005509|GO:0050821|GO:0032587|GO:0019212|GO:0001726|GO:0030027|GO:0010628|GO:0030219|GO:0004860|GO:0005654|GO:0006469|GO:0045893|GO:0008584
A_24_P366509	-2.57328	PIK3R6	phosphoinositide-3-kinase, regulatory subunit 6	146850	GO:0005515|GO:0006661|GO:0030168|GO:0001525|GO:0044281|GO:0045766|GO:0005829|GO:0046854|GO:0046935|GO:0007186|GO:0016020|GO:0046934|GO:0007596|GO:0043406|GO:0043551|GO:0006644|GO:0005944
A_33_P3288409	-2.56954	PSMA8	proteasome (prosome, macropain) subunit, alpha type, 8	143471	GO:0000209|GO:0002474|GO:0010467|GO:0043066|GO:0006521|GO:0090263|GO:0051437|GO:0042590|GO:0006915|GO:0042981|GO:0005634|GO:0044281|GO:0031145|GO:0051439|GO:0004298|GO:0005829|GO:0034641|GO:0019773|GO:0002479|GO:0016032|GO:0000278|GO:0090090|GO:0070062|GO:0006977
A_23_P343398	-2.55978	CCR7	chemokine (C-C motif) receptor 7	1236	GO:0002885|GO:0071731|GO:0046330|GO:0051491|GO:2000510|GO:2000147|GO:0031529|GO:0005622|GO:0032649|GO:0030838|GO:0034695|GO:0043552|GO:0045860|GO:0032496|GO:0031274|GO:0070374|GO:0043123|GO:2000525|GO:2000526|GO:0051209|GO:0070098|GO:0009986|GO:0004930|GO:0038121|GO:0032862|GO:2000522|GO:0045785|GO:0007186|GO:0071345|GO:0090023|GO:0016493|GO:0050706|GO:0035758|GO:0009897|GO:0001954|GO:0038117|GO:…
A_23_P133691	-2.55894	RRAGD	Ras-related GTP binding D	58528	GO:0005515|GO:0032008|GO:0046982|GO:0003924|GO:0005634|GO:0005525|GO:0005764|GO:0006184|GO:0005737|GO:0071230|GO:0010506|GO:0034613|GO:0019003|GO:0009267|GO:0034448
A_23_P79069	-2.55355	RASAL3	RAS protein activator like 3	64926	GO:0005099|GO:0046580|GO:0007165|GO:0005737|GO:0032320|GO:0016020|GO:0031235|GO:0070062
A_23_P357104	-2.54558	ANXA6	annexin A6	309	GO:0005515|GO:0042470|GO:0048471|GO:0005509|GO:0005525|GO:0005765|GO:0042803|GO:0008289|GO:0005544|GO:0006937|GO:0034220|GO:0016020|GO:0015485|GO:0031902|GO:0051260|GO:0006816|GO:0005925|GO:0070062|GO:0048306|GO:0015276
A_21_P0011776	-2.53967	LOC100420587	SHC SH2-domain binding protein 1 pseudogene	100420587
A_23_P300600	-2.53797	NEFH	neurofilament, heavy polypeptide	4744	GO:0008017|GO:0030424|GO:0019901|GO:0005883|GO:0000226|GO:0007409|GO:0005739|GO:0005737|GO:0045502|GO:0005198|GO:0030031|GO:0005200|GO:0033693|GO:0048936|GO:0019894|GO:0030674
A_23_P159316	-2.53556	BFSP2	beaded filament structural protein 2, phakinin	8419	GO:0005882|GO:0005737|GO:0005212|GO:0005886|GO:0070307|GO:0045104|GO:0005200|GO:0048469|GO:0007601|GO:0050896
A_23_P410725	-2.52942	ZNF491	zinc finger protein 491	126069	GO:0006355|GO:0005634|GO:0003677|GO:0046872|GO:0006351
A_32_P148122	-2.52386
A_23_P45099	-2.52348	HLA-DRB5	major histocompatibility complex, class II, DR beta 5	3127	GO:0002437|GO:0050852|GO:0005886|GO:0019221|GO:0031295|GO:0042088|GO:0005765|GO:0005615|GO:0042130|GO:0019886|GO:0006955|GO:0002381|GO:0042605|GO:2001179|GO:0071556|GO:0032689|GO:0070062|GO:0060333|GO:0030658|GO:0012507|GO:0051262|GO:0035774|GO:0042613|GO:0032588|GO:0030666|GO:0016020|GO:0000139|GO:0031902|GO:0032673|GO:0016045|GO:0030669|GO:0009897|GO:0002455
A_23_P35045	-2.52329	ARHGAP30	Rho GTPase activating protein 30	257106	GO:0043547|GO:0051056|GO:0007264|GO:0016023|GO:0043231|GO:0005829|GO:0005096
A_23_P500614	-2.52041	TNFRSF8	tumor necrosis factor receptor superfamily, member 8	943	GO:0007165|GO:0005737|GO:0043065|GO:0008285|GO:0005886|GO:0042535|GO:0016021|GO:0071260|GO:0070062|GO:0045556|GO:0004888
A_23_P206806	-2.5204	ITGAL	integrin, alpha L (antigen CD11A (p180), lymphocyte function-associated antigen 1; alpha polypeptide)	3683	GO:0005515|GO:0005886|GO:0034687|GO:0006928|GO:0050900|GO:0032403|GO:0046872|GO:0050850|GO:0006954|GO:0005911|GO:0030198|GO:0042102|GO:0007159|GO:0007155|GO:0050839|GO:0007157|GO:0070062|GO:0001772|GO:0008305|GO:0046982|GO:0009986|GO:0007165|GO:0030369|GO:0007160|GO:0016020|GO:0007229|GO:0007596|GO:0002291|GO:0050776|GO:0043113|GO:0050798|GO:0009897
A_21_P0008097	-2.51809	lnc-NDFIP2-12	lnc-NDFIP2-12:1
A_24_P228130	-2.51626	CCL3L3	chemokine (C-C motif) ligand 3-like 3	414062	GO:0008009|GO:0006955|GO:0008285|GO:0006954|GO:0060326|GO:0005576|GO:0005615
A_21_P0005747	-2.51602
A_23_P366098	-2.51416	NUP210L	nucleoporin 210kDa-like	91181	GO:0060009|GO:0007286|GO:0016021
A_33_P3842556	-2.51345	IKZF1	IKAROS family zinc finger 1 (Ikaros)	10320	GO:0003700|GO:0060041|GO:0005634|GO:0048538|GO:0045660|GO:0046872|GO:0048535|GO:0005737|GO:0048541|GO:0051138|GO:0045944|GO:0030183|GO:0001779|GO:0040018|GO:0046982|GO:0000122|GO:0003677|GO:0006351|GO:0043565|GO:0043234|GO:0007049|GO:0005721|GO:0030217|GO:0007498|GO:0030900|GO:0016568
A_23_P40295	-2.51343	LAMP5	lysosomal-associated membrane protein family, member 5	24141	GO:0032590|GO:0005886|GO:0033116|GO:0031901|GO:0032584|GO:0016021|GO:0055038|GO:0030659|GO:0030425|GO:0010008
A_33_P3281403	-2.51016	TRAF3IP3	TRAF3 interacting protein 3	80342	GO:0005515|GO:0016021
A_23_P51231	-2.50966	RUNX3	runt-related transcription factor 3	864	GO:0005515|GO:2001238|GO:0000790|GO:0006355|GO:0000977|GO:0003700|GO:0005794|GO:0006366|GO:0000981|GO:0050680|GO:0005730|GO:0005634|GO:0000122|GO:0045786|GO:0005524|GO:0043231|GO:0031069|GO:0005737|GO:0007411|GO:0002062|GO:0048935|GO:0048469|GO:0006468|GO:0032609
A_33_P3289246	-2.50906
A_23_P340019	-2.50793	NLRC3	NLR family, CARD domain containing 3	197358	GO:0003674|GO:0042110|GO:0005737|GO:0032496|GO:0007249|GO:0032088|GO:0031396|GO:0005524|GO:0043124
A_23_P207564	-2.50687	CCL4L2	chemokine (C-C motif) ligand 4-like 2	9560
A_23_P209678	-2.50368	PLEK	pleckstrin	5341	GO:0005515|GO:0060305|GO:0033625|GO:0031529|GO:0042803|GO:0006904|GO:0005829|GO:0005737|GO:0010925|GO:0070493|GO:0002244|GO:0030836|GO:0032233|GO:0010572|GO:0005080|GO:0010920|GO:0045744|GO:0031532|GO:0043325|GO:0046488|GO:0030168|GO:0005576|GO:0032587|GO:0070528|GO:0070527|GO:0070560|GO:0030845|GO:0016020|GO:0007596|GO:0007229|GO:0030866|GO:0002576|GO:0030030|GO:0050849
A_33_P3277514	-2.50223	BTK	Bruton agammaglobulinemia tyrosine kinase	695	GO:0005515|GO:0019722|GO:0007249|GO:0030154|GO:0042802|GO:0043231|GO:0002755|GO:0042127|GO:0002902|GO:0038083|GO:0038124|GO:0038123|GO:0034134|GO:0005547|GO:0002224|GO:0002721|GO:0031234|GO:0042113|GO:0045087|GO:0045121|GO:0038095|GO:0050853|GO:0050852|GO:0048471|GO:0034142|GO:0005886|GO:0045579|GO:0005634|GO:0042629|GO:0046872|GO:0005829|GO:0035556|GO:0005737|GO:0051092|GO:0048469|GO:0005102|GO:…
A_23_P211561	-2.50208	MEI1	meiosis inhibitor 1	150365	GO:0007286|GO:0007141
A_23_P45871	-2.4986	IFI44L	interferon-induced protein 44-like	10964	GO:0051607|GO:0006955|GO:0005737
A_23_P145631	-2.49704	GIMAP6	GTPase, IMAP family member 6	474344	GO:0005525|GO:0005829
A_23_P84705	-2.4965	TNFRSF13B	tumor necrosis factor receptor superfamily, member 13B	23495	GO:0005515|GO:0001782|GO:0005887|GO:0002244|GO:0030889|GO:0004872|GO:0009897|GO:0007166
A_24_P203000	-2.49632	IL2RB	interleukin 2 receptor, beta	3560	GO:0007165|GO:0043066|GO:0004911|GO:0006461|GO:0016020|GO:0005886|GO:0005887|GO:0019221|GO:0016032|GO:0038110|GO:0019976|GO:0009897
A_21_P0009398	-2.49592	lnc-RAC3-1	lnc-RAC3-1:3
A_33_P3273884	-2.49571	HLA-DQA1	major histocompatibility complex, class II, DQ alpha 1	3117	GO:0050852|GO:0012507|GO:0005886|GO:0031295|GO:0019221|GO:0042613|GO:0005765|GO:0032588|GO:0030666|GO:0019886|GO:0006955|GO:0000139|GO:0016020|GO:0005887|GO:0042605|GO:0071556|GO:0032395|GO:0030669|GO:0045582|GO:0009897|GO:0010008|GO:0060333|GO:0030658
A_32_P52018	-2.4956	PHACTR1	phosphatase and actin regulator 1	221692	GO:0030054|GO:0031532|GO:0004864|GO:0043149|GO:0031032|GO:0045202|GO:0003779|GO:0005634|GO:0043086|GO:0005829|GO:0008599|GO:0048870|GO:0008157
A_23_P46039	-2.4934	FCRLA	Fc receptor-like A	84824	GO:0005737|GO:0005576|GO:0030154
A_33_P3365621	-2.4884	OR2AT4	olfactory receptor, family 2, subfamily AT, member 4	341152	GO:0050911|GO:0050907|GO:0004984|GO:0007186|GO:0005886|GO:0004930|GO:0016021|GO:0004888
A_33_P3358923	-2.48509	BTLA	B and T lymphocyte associated	151888	GO:0002768|GO:0005886|GO:0046642|GO:0005887|GO:0031295|GO:0030889|GO:0004872|GO:0009897
A_32_P19294	-2.48225	GLT1D1	glycosyltransferase 1 domain containing 1	144423	GO:0005737|GO:0009058|GO:0016757|GO:0005576
A_23_P126167	-2.48073	KCNN3	potassium channel, calcium activated intermediate/small conductance subfamily N alpha, member 3	3782	GO:0005516|GO:0005886|GO:0043025|GO:0007268|GO:0016021|GO:0071805|GO:0016286
A_24_P149124	-2.47445	NREP	neuronal regeneration related protein	9315	GO:0005515|GO:0031103|GO:0005737|GO:0045664|GO:0005634|GO:0017015
A_33_P3244122	-2.4726	HAAO	3-hydroxyanthranilate 3,4-dioxygenase	23498	GO:0006569|GO:0031966|GO:0000334|GO:0009055|GO:0044281|GO:0010043|GO:0008198|GO:0043420|GO:0005829|GO:0034641|GO:0019805|GO:0019825|GO:0034354|GO:0070050|GO:0046686|GO:0070062|GO:0055114
A_23_P94230	-2.47224	LY96	lymphocyte antigen 96	23643	GO:0005515|GO:0034142|GO:0005886|GO:0007249|GO:0001875|GO:0005615|GO:0002756|GO:0006954|GO:0002755|GO:0031666|GO:0032496|GO:0032497|GO:0031663|GO:0034138|GO:0046696|GO:0038124|GO:0038123|GO:0034134|GO:0015026|GO:0002224|GO:0006968|GO:0045087|GO:0035666|GO:0010008|GO:0007166
A_23_P207201	-2.46825	CD79B	CD79b molecule, immunoglobulin-associated beta	974	GO:0050853|GO:0019815|GO:0007165|GO:0006955|GO:0005737|GO:0005794|GO:0005886|GO:0005887|GO:0005654|GO:0009897|GO:0070062|GO:0004888
A_23_P357717	-2.46301	TCL1A	T-cell leukemia/lymphoma 1A	8115	GO:0005515|GO:0005783|GO:0019827|GO:0007275|GO:0045120|GO:0005938
A_23_P140190	-2.45982	KIAA0125	KIAA0125	9834
A_23_P385067	-2.45827	CLIC6	chloride intracellular channel 6	54102	GO:0005737|GO:0031749|GO:0005244|GO:0005886|GO:0034707|GO:0034765|GO:0008022|GO:0005254|GO:0042803|GO:0031751|GO:0070062|GO:0031750
A_21_P0000859	-2.45723	LOC100506207	uncharacterized LOC100506207	100506207
A_33_P3368014	-2.45628	HVCN1	hydrogen voltage gated channel 1	84329	GO:0071294|GO:0035036|GO:0005886|GO:0022843|GO:0010043|GO:0071467|GO:0007338|GO:0030171|GO:0034220|GO:0005887|GO:0034765|GO:0016021|GO:0009268|GO:0015992|GO:0032504
A_33_P3212172	-2.45542	SNX22	sorting nexin 22	79856	GO:0035091|GO:0015031|GO:0030659
A_19_P00321067	-2.45515	MIAT	myocardial infarction associated transcript (non-protein coding)	440823
A_23_P334173	-2.45512	LY75	lymphocyte antigen 75	4065	GO:0006955|GO:0006954|GO:0005887|GO:0030246|GO:0004872|GO:0070062|GO:0006897
A_33_P3241021	-2.45307	CD69	CD69 molecule	969	GO:0007165|GO:0005887|GO:0005509|GO:0030246|GO:0035690|GO:0009897|GO:0004888
A_23_P64044	-2.45167	FERMT3	fermitin family member 3	83706	GO:0070527|GO:0030054|GO:0005178|GO:0016020|GO:0007229|GO:0007159|GO:0002102|GO:0034446|GO:0033632|GO:0042995|GO:0070062|GO:0033622
A_24_P330263	-2.44572	EDNRB	endothelin receptor type B	1910	GO:0005515|GO:0014070|GO:0008284|GO:0005886|GO:0060406|GO:0001755|GO:0007200|GO:0019934|GO:0007194|GO:0031702|GO:0007204|GO:0006885|GO:0042045|GO:0031620|GO:0042311|GO:0042310|GO:0050678|GO:0043066|GO:0031965|GO:0014826|GO:0007568|GO:0014043|GO:0030318|GO:0000122|GO:0032269|GO:0019233|GO:0048484|GO:0007399|GO:0071222|GO:0005887|GO:0004962|GO:0035815|GO:0007422|GO:0001934|GO:0008217|GO:0007497|GO:…
A_23_P164773	-2.44446	FCER2	Fc fragment of IgE, low affinity II, receptor for (CD23)	2208	GO:0005886|GO:0051712|GO:0046872|GO:0002925|GO:0019863|GO:0005178|GO:0007219|GO:0005887|GO:0051000|GO:0030246|GO:0051770|GO:0009897|GO:0070062
A_23_P142075	-2.44217	ACP5	acid phosphatase 5, tartrate resistant	54	GO:0050830|GO:0045453|GO:0003993|GO:0032691|GO:0032929|GO:0032720|GO:0006767|GO:0044281|GO:0005764|GO:0008198|GO:0005829|GO:0008199|GO:0006771|GO:0045019|GO:0006766|GO:0032695|GO:0060349|GO:0050728|GO:0016311|GO:0032496|GO:0016021|GO:0034097|GO:0070062
A_23_P201211	-2.43993	FCRL5	Fc receptor-like 5	83416	GO:0043235|GO:0005886|GO:0050859|GO:0016021|GO:0051280
A_23_P36641	-2.43901	AICDA	activation-induced cytidine deaminase	57379	GO:0005515|GO:0006397|GO:0009972|GO:0045190|GO:0005634|GO:0016445|GO:0016446|GO:0090310|GO:0000178|GO:0005737|GO:0071222|GO:0030183|GO:0080111|GO:0004126|GO:0008270|GO:0031625
A_19_P00319151	-2.43774	XIST	X inactive specific transcript (non-protein coding)	7503
A_23_P30547	-2.4365	LCP2	lymphocyte cytosolic protein 2 (SH2 domain containing leukocyte protein of 76kDa)	3937	GO:0005515|GO:0050852|GO:0050663|GO:0045576|GO:0006955|GO:0007596|GO:0005911|GO:0045087|GO:0030168|GO:0007169|GO:0038095|GO:0005829
A_23_P107336	-2.43613	ACAP1	ArfGAP with coiled-coil, ankyrin repeat and PH domains 1	9744	GO:0043547|GO:0008060|GO:0016020|GO:0032312|GO:0008270|GO:0015031|GO:0055038
A_19_P00321068	-2.43399	MIAT	myocardial infarction associated transcript (non-protein coding)	440823
A_23_P251881	-2.42657	NCR3	natural cytotoxicity triggering receptor 3	259197	GO:0008037|GO:0006955|GO:0006954|GO:0005887|GO:0045954
A_24_P852756	-2.42272	HLA-DQA2	major histocompatibility complex, class II, DQ alpha 2	3118	GO:0050852|GO:0012507|GO:0005886|GO:0019221|GO:0031295|GO:0042613|GO:0005765|GO:0032588|GO:0030666|GO:0019886|GO:0006955|GO:0000139|GO:0005887|GO:0071556|GO:0032395|GO:0030669|GO:0010008|GO:0060333|GO:0030658
A_23_P14564	-2.41839	GPR65	G protein-coupled receptor 65	8477	GO:0006955|GO:0031532|GO:0007186|GO:0005886|GO:0005887|GO:0004930|GO:0051496|GO:0030819|GO:0010447|GO:0006915|GO:0007275|GO:0032862
A_33_P3241984	-2.41825	PTPN22	protein tyrosine phosphatase, non-receptor type 22 (lymphoid)	26191	GO:0005515|GO:0050855|GO:0048471|GO:0017124|GO:0050868|GO:0005634|GO:0050860|GO:0032817|GO:0035335|GO:0005737|GO:0006470|GO:0030217|GO:0045088|GO:0009898|GO:0019900|GO:0004725|GO:0035644
A_33_P3354607	-2.41693	CCL4L2	chemokine (C-C motif) ligand 4-like 2	9560
A_33_P3260733	-2.41447	GHR	growth hormone receptor	2690	GO:0005515|GO:0042977|GO:0006549|GO:0005886|GO:0019530|GO:0000255|GO:0019221|GO:0050731|GO:0042523|GO:0060396|GO:0060397|GO:0005615|GO:0042803|GO:0032870|GO:0031623|GO:0006101|GO:0000187|GO:0019838|GO:0006105|GO:0040014|GO:0006103|GO:0006631|GO:0044236|GO:0070195|GO:0006573|GO:0040018|GO:0070064|GO:0032355|GO:0004896|GO:0009986|GO:0019901|GO:0042517|GO:0006107|GO:0046898|GO:0005576|GO:0046449|GO:…
A_24_P64344	-2.40741	BLNK	B-cell linker	29760	GO:0035556|GO:0005622|GO:0005515|GO:0006954|GO:0005886|GO:0006959|GO:0005070|GO:0030183|GO:0005068|GO:0009967|GO:0007169|GO:0005829
A_24_P295010	-2.40708	SERPINB9	serpin peptidase inhibitor, clade B (ovalbumin), member 9	5272	GO:0005515|GO:0002448|GO:0043066|GO:0004867|GO:0071391|GO:0005634|GO:0002020|GO:0005615|GO:0005829|GO:0010951|GO:0005737|GO:0006955|GO:0016020|GO:0043154|GO:0043027|GO:0070062
A_24_P347378	-2.40639	ALOX5AP	arachidonate 5-lipoxygenase-activating protein	241	GO:0005515|GO:0019369|GO:0019370|GO:0031965|GO:0050544|GO:0005783|GO:0019372|GO:0044281|GO:0005635|GO:0043085|GO:0004364|GO:0004464|GO:0006691|GO:0004602|GO:0070207|GO:0047485|GO:0016020|GO:0071277|GO:0005789|GO:2001300|GO:0016021|GO:0008047
A_33_P3383970	-2.40445	TLR10	toll-like receptor 10	81793	GO:0005886|GO:0002224|GO:0006955|GO:0006954|GO:0016020|GO:0002755|GO:0045087|GO:0050729|GO:0034166|GO:0050707|GO:0016021|GO:0034146|GO:0004888
A_23_P43369	-2.40052	SIT1	signaling threshold regulating transmembrane adaptor 1	27240	GO:0005515|GO:0007165|GO:0050863|GO:0005886|GO:0005887|GO:0019900|GO:0042169|GO:0070062|GO:0002376
A_24_P95723	-2.39719	KIAA0125	KIAA0125	9834
A_24_P237036	-2.38824	TNFSF14	tumor necrosis factor (ligand) superfamily, member 14	8740	GO:0005515|GO:0005164|GO:0005886|GO:0031295|GO:0010820|GO:0005102|GO:0006915|GO:0005125|GO:0005615|GO:0007165|GO:0042110|GO:0005737|GO:0006955|GO:0008588|GO:0042098|GO:0045663|GO:0016021|GO:0071260|GO:0043154|GO:0043029|GO:0043027
A_23_P321984	-2.38773	CLECL1	C-type lectin-like 1	160365	GO:0005886|GO:0030246|GO:0016021
A_33_P3352827	-2.3844	SLAMF1	signaling lymphocytic activation molecule family member 1	6504	GO:0005515|GO:0008284|GO:0046649|GO:0003823|GO:0045335|GO:0007165|GO:0050790|GO:0016032|GO:0016021|GO:0009897|GO:0004888|GO:0031338|GO:0070062
A_23_P103932	-2.38112	FGR	FGR proto-oncogene, Src family tyrosine kinase	2268	GO:0045859|GO:0005515|GO:0005886|GO:0050830|GO:0008360|GO:0005743|GO:0050715|GO:0015629|GO:0030154|GO:0005829|GO:0050764|GO:0005758|GO:0046777|GO:0043552|GO:0042127|GO:0071375|GO:0005856|GO:0038083|GO:0070062|GO:0034987|GO:0034988|GO:0030335|GO:0019901|GO:0032587|GO:0014068|GO:0018108|GO:0009615|GO:0005524|GO:0043306|GO:0031234|GO:0002768|GO:0016477|GO:0007229|GO:0007596|GO:0045087|GO:0045088|GO:…
A_33_P3335506	-2.37957	FCRL5	Fc receptor-like 5	83416	GO:0043235|GO:0005886|GO:0050859|GO:0016021|GO:0051280
A_33_P3365432	-2.37939	NCF4	neutrophil cytosolic factor 4, 40kDa	4689	GO:0005515|GO:0048010|GO:0002474|GO:0051701|GO:0042590|GO:0032266|GO:0043085|GO:0005829|GO:0006955|GO:0016020|GO:0016176|GO:0046983|GO:0002479|GO:0032010|GO:0043020|GO:0090382|GO:0010008|GO:0055114
A_24_P54390	-2.37869	RASGRP3	RAS guanyl releasing protein 3 (calcium and DAG-regulated)	25780	GO:0048471|GO:0005886|GO:0007264|GO:0005509|GO:0007265|GO:0032854|GO:0019992|GO:0043547|GO:0005085|GO:0046582|GO:0000165|GO:0005887|GO:0004871|GO:0019900|GO:0017016|GO:0005088|GO:0032045
A_23_P203173	-2.37857	IL10RA	interleukin 10 receptor, alpha	3587	GO:0019969|GO:0005515|GO:0004920|GO:0005886|GO:0019221|GO:0032496|GO:0004872|GO:0016021|GO:0004871
A_23_P320242	-2.37771	KIAA1324L	KIAA1324-like	222223	GO:0016021
A_23_P148473	-2.37453	IL2RG	interleukin 2 receptor, gamma	3561	GO:0005515|GO:0004911|GO:0004913|GO:0005886|GO:0004917|GO:0019982|GO:0019976|GO:0007165|GO:0006955|GO:0016020|GO:0005887|GO:0038111|GO:0016032|GO:0038110|GO:0035771|GO:0009897
A_23_P202071	-2.37085	CELF2	CUGBP, Elav-like family member 2	10659	GO:0006397|GO:0006396|GO:0005737|GO:0000166|GO:0003723|GO:0008016|GO:0005634
A_24_P408704	-2.36592	DOCK2	dedicator of cytokinesis 2	1794	GO:0005515|GO:0001771|GO:0030036|GO:0046633|GO:0007264|GO:0032855|GO:0045059|GO:0050690|GO:0005829|GO:0012505|GO:0050766|GO:0042608|GO:0044351|GO:0006935|GO:0016020|GO:0001768|GO:0045060|GO:0016032|GO:0001766|GO:0002277|GO:0005856|GO:0030675|GO:0030676|GO:0070062
A_23_P30900	-2.36458	HLA-DQA2	major histocompatibility complex, class II, DQ alpha 2	3118	GO:0050852|GO:0012507|GO:0005886|GO:0019221|GO:0031295|GO:0042613|GO:0005765|GO:0032588|GO:0030666|GO:0019886|GO:0006955|GO:0000139|GO:0005887|GO:0071556|GO:0032395|GO:0030669|GO:0010008|GO:0060333|GO:0030658
A_24_P166443	-2.36303	HLA-DPB1	major histocompatibility complex, class II, DP beta 1	3115	GO:0032729|GO:0050852|GO:0012507|GO:0005886|GO:0009986|GO:0019221|GO:0031295|GO:0042613|GO:0005765|GO:0032588|GO:0030666|GO:0019886|GO:0000139|GO:0016020|GO:0050870|GO:0042605|GO:0042102|GO:0071556|GO:0030669|GO:0010008|GO:0060333|GO:0030658
A_23_P34233	-2.35976	QPRT	quinolinate phosphoribosyltransferase	23475	GO:0005737|GO:0006766|GO:0004514|GO:0019674|GO:0006767|GO:0044281|GO:0009435|GO:0051259|GO:0042803|GO:0034213|GO:0070062|GO:0005829
A_24_P340128	-2.35968	P2RY8	purinergic receptor P2Y, G-protein coupled, 8	286530	GO:0005886|GO:0045028|GO:0035589|GO:0016021
A_33_P3316273	-2.35757	CCL3	chemokine (C-C motif) ligand 3	6348	GO:0005515|GO:0019722|GO:0051928|GO:0008360|GO:0006887|GO:0005615|GO:0042802|GO:0005622|GO:0031726|GO:0043525|GO:0006935|GO:0000165|GO:0016301|GO:0071356|GO:0007610|GO:0070374|GO:0031663|GO:0008009|GO:0030335|GO:0032760|GO:0023052|GO:0030593|GO:0071621|GO:0009636|GO:0014808|GO:0030502|GO:0043085|GO:0042056|GO:0043308|GO:0001649|GO:0043922|GO:0016004|GO:0071346|GO:0071347|GO:0043491|GO:0048245|GO:…
A_33_P3330911	-2.35569	BCAS1	breast carcinoma amplified sequence 1	8537	GO:0005737|GO:0070062
A_23_P161297	-2.35553	OGDHL	oxoglutarate dehydrogenase-like	55753	GO:0005739|GO:0005515|GO:0006099|GO:0005759|GO:0045252|GO:0030976|GO:0004591|GO:0046872|GO:0006096|GO:0005829
A_23_P314250	-2.35471	FAM78A	family with sequence similarity 78, member A	286336
A_23_P204847	-2.35435	LCP1	lymphocyte cytosolic protein 1 (L-plastin)	3936	GO:0044319|GO:0005886|GO:0005884|GO:0031100|GO:0010737|GO:0030175|GO:0015629|GO:0032432|GO:0005615|GO:0005829|GO:0042802|GO:0005737|GO:0051015|GO:0033157|GO:0051017|GO:0002286|GO:0070062|GO:0001725|GO:0005509|GO:0003779|GO:0001891|GO:0032587|GO:0001726|GO:0016477|GO:0005925
A_33_P3237674	-2.35372
A_21_P0011343	-2.35285	LOC100128108	uncharacterized LOC100128108	100128108
A_23_P209055	-2.35258	CD22	CD22 molecule	933	GO:0005515|GO:0005887|GO:0030246|GO:0007155|GO:0009897|GO:0070062
A_32_P84728	-2.35195
A_23_P349406	-2.35152	RIMKLA	ribosomal modification protein rimK-like family member A	284716	GO:0005737|GO:0072590|GO:0005524|GO:0046872|GO:0006464
A_24_P274831	-2.35128	GIMAP7	GTPase, IMAP family member 7	168537	GO:0006184|GO:0005811|GO:0005515|GO:0005737|GO:0003924|GO:0005525|GO:0042803
A_33_P3262537	-2.35101
A_24_P683861	-2.34415
A_32_P159192	-2.34391
A_33_P3399064	-2.34303	RNA5-8S5	RNA, 5,8S ribosomal 5	100008587
A_24_P943894	-2.34223	SCUBE3	signal peptide, CUB domain, EGF-like 3	222663	GO:0005515|GO:0009986|GO:0005509|GO:0051260|GO:0005576|GO:0051291
A_21_P0001820	-2.34113
A_33_P3215843	-2.34103	KLK3	kallikrein-related peptidase 3	354	GO:0005515|GO:0004252|GO:0016525|GO:0006508|GO:0008236|GO:0005634|GO:0005576|GO:0044267|GO:0070062
A_33_P3369716	-2.33688	LOC100507195	uncharacterized LOC100507195	100507195
A_24_P241183	-2.33132	CLEC2D	C-type lectin domain family 2, member D	29121	GO:0016020|GO:0009986|GO:0005887|GO:0005783|GO:0030246|GO:0007166|GO:0004888
A_33_P3247175	-2.33091	C4orf47	chromosome 4 open reading frame 47	441054
A_33_P3271635	-2.32427	HLA-DPB1	major histocompatibility complex, class II, DP beta 1	3115	GO:0032729|GO:0050852|GO:0012507|GO:0005886|GO:0009986|GO:0019221|GO:0031295|GO:0042613|GO:0005765|GO:0032588|GO:0030666|GO:0019886|GO:0000139|GO:0016020|GO:0050870|GO:0042605|GO:0042102|GO:0071556|GO:0030669|GO:0010008|GO:0060333|GO:0030658
A_19_P00322611	-2.32316	lnc-SPAG1-3	lnc-SPAG1-3:3
A_33_P3424591	-2.32195
A_23_P414654	-2.32072	RAB37	RAB37, member RAS oncogene family	326624	GO:0005793|GO:0009306|GO:0005886|GO:0003924|GO:0005525|GO:0072659|GO:0006886|GO:0006904|GO:0006184|GO:0017157|GO:0032482|GO:0019003|GO:0005768|GO:0030667
A_23_P119478	-2.32023	EBI3	Epstein-Barr virus induced 3	10148	GO:0005515|GO:0004896|GO:0005886|GO:0045078|GO:0006959|GO:0019221|GO:0046641|GO:0045523|GO:0042088|GO:0005615|GO:0005125
A_21_P0008248	-2.31963
A_21_P0009701	-2.31532	LOC102724958	uncharacterized LOC102724958	102724958
A_24_P276576	-2.31323	FCRLA	Fc receptor-like A	84824	GO:0005737|GO:0005576|GO:0030154
A_21_P0005805	-2.31291	lnc-CSGALNACT1-2	lnc-CSGALNACT1-2:1
A_32_P217750	-2.30911	IL3RA	interleukin 3 receptor, alpha (low affinity)	3563	GO:0038156|GO:0005886|GO:0004912|GO:0016021|GO:0036016
A_23_P84154	-2.30905	ARHGAP15	Rho GTPase activating protein 15	55843	GO:0051056|GO:0016020|GO:0007264|GO:0008360|GO:0032855|GO:0030675|GO:0005829
A_23_P420692	-2.30804	PPFIA4	protein tyrosine phosphatase, receptor type, f polypeptide (PTPRF), interacting protein (liprin), alpha 4	8497	GO:0005622|GO:0005515|GO:0048786|GO:0009986|GO:0045202|GO:0007268|GO:0014047|GO:0007269|GO:0005829
A_21_P0009488	-2.30761	lnc-MALT1-1	lnc-MALT1-1:1
A_21_P0000117	-2.30043	MID1	midline 1	4281	GO:0051219|GO:0008017|GO:0005881|GO:0007389|GO:0046982|GO:0005875|GO:0016874|GO:0005874|GO:0019221|GO:0005819|GO:0035372|GO:0000226|GO:0032874|GO:0042803|GO:0005829|GO:0008152|GO:0007026|GO:0008270|GO:0031625|GO:0060333
A_23_P155057	-2.29958	CYTH4	cytohesin 4	27128	GO:0043547|GO:0005802|GO:0005086|GO:0005886|GO:0032012|GO:0016192|GO:0030155|GO:0008289
A_21_P0001156	-2.29825
A_23_P420863	-2.29762	NOD2	nucleotide-binding oligomerization domain containing 2	64127	GO:0005515|GO:0032755|GO:0002710|GO:0002756|GO:0032500|GO:0002755|GO:0009595|GO:0032496|GO:0032498|GO:0005856|GO:0032689|GO:0002367|GO:0009986|GO:0019901|GO:0032760|GO:0034134|GO:0032720|GO:0006952|GO:0002224|GO:0002227|GO:0002830|GO:0035666|GO:0034166|GO:0019899|GO:0016045|GO:0034162|GO:0034142|GO:0005886|GO:0002862|GO:0032733|GO:0035419|GO:0032731|GO:0032735|GO:0032874|GO:0005829|GO:0035556|GO:…
A_33_P3387766	-2.29662	LINC00908	long intergenic non-protein coding RNA 908	284276
A_21_P0006538	-2.29605	XIST	X inactive specific transcript (non-protein coding)	7503
A_21_P0014798	-2.29482	LOC100128108	uncharacterized LOC100128108	100128108
A_19_P00317878	-2.29416	LINC00659	long intergenic non-protein coding RNA 659	100652730
A_19_P00802872	-2.28837	XIST	X inactive specific transcript (non-protein coding)	7503
A_23_P201778	-2.28807	PTPN7	protein tyrosine phosphatase, non-receptor type 7	5778	GO:0005515|GO:0005737|GO:0006470|GO:0009898|GO:0005856|GO:0035335|GO:0004725|GO:0005829
A_33_P3291484	-2.28746	ST8SIA4	ST8 alpha-N-acetyl-neuraminide alpha-2,8-sialyltransferase 4	7903	GO:0003828|GO:0009311|GO:0007399|GO:0030173|GO:0000139|GO:0007411|GO:0006491|GO:0001574|GO:0006486|GO:0033691|GO:0006488|GO:0044267|GO:0006464|GO:0043687|GO:0018279
A_23_P13907	-2.28709	IGF1	insulin-like growth factor 1 (somatomedin C)	3479	GO:0010468|GO:0005515|GO:0033160|GO:0009408|GO:0005159|GO:0005158|GO:0046579|GO:0030879|GO:0005615|GO:0030104|GO:0046326|GO:0045445|GO:0045821|GO:0014834|GO:0045740|GO:0030168|GO:0045840|GO:0014068|GO:0014904|GO:0030166|GO:0001501|GO:0007517|GO:0005178|GO:0005179|GO:0043388|GO:0010001|GO:0045893|GO:0044267|GO:0008083|GO:0035630|GO:0008284|GO:0008285|GO:0005886|GO:0032878|GO:0006928|GO:0021940|GO:…
A_23_P21057	-2.2849	2001-09-01	septin 1	1731	GO:0005515|GO:0007049|GO:0005737|GO:0005815|GO:0030496|GO:0005525|GO:0051301
A_19_P00315524	-2.28465	MIAT	myocardial infarction associated transcript (non-protein coding)	440823
A_21_P0012042	-2.28423
A_33_P3284036	-2.28168	CLDN14	claudin 14	23562	GO:0016338|GO:0006461|GO:0070830|GO:0005886|GO:0005783|GO:0005198|GO:0034329|GO:0016021|GO:0005923|GO:0045216|GO:0042802
A_23_P128201	-2.28104	NCKAP1L	NCK-associated protein 1-like	3071	GO:0050853|GO:0005515|GO:0031209|GO:0001782|GO:0030890|GO:0032715|GO:0045579|GO:0043378|GO:0030011|GO:0032403|GO:0032855|GO:0060100|GO:0005829|GO:0070358|GO:0030838|GO:0006935|GO:0048821|GO:0045860|GO:0042102|GO:0043029|GO:0002262|GO:0030675|GO:0070062|GO:0035509|GO:0043066|GO:0042493|GO:0045588|GO:0030593|GO:0033630|GO:0030295|GO:0032700|GO:0006461|GO:0016020|GO:0045648|GO:0005887|GO:0030866|GO:…
A_33_P3414880	-2.27981	LOC339192	uncharacterized LOC339192	339192
A_23_P61057	-2.27891	IL16	interleukin 16	3603	GO:0050930|GO:0006955|GO:0006355|GO:0005737|GO:0005886|GO:0030595|GO:0016032|GO:0005634|GO:0005615|GO:0005125|GO:0006351
A_23_P102000	-2.27885	CXCR4	chemokine (C-X-C motif) receptor 4	7852	GO:0005515|GO:0043130|GO:0019722|GO:0030260|GO:0007281|GO:0005764|GO:0001618|GO:0031625|GO:0032027|GO:0070062|GO:0030334|GO:0070098|GO:0009986|GO:0004930|GO:0008045|GO:0019955|GO:0007186|GO:0071345|GO:0007420|GO:0016494|GO:0042119|GO:0009897|GO:0005886|GO:0007204|GO:0030426|GO:0061351|GO:0000187|GO:0005737|GO:0006954|GO:0042098|GO:0005911|GO:0050920|GO:0016032|GO:0031252|GO:0001666|GO:0008354|GO:…
A_33_P3210399	-2.2765	SLC14A1	solute carrier family 14 (urea transporter), member 1 (Kidd blood group)	6563	GO:0016323|GO:0005886|GO:0005887|GO:0005372|GO:0015265|GO:0015204|GO:0006833|GO:0071918|GO:0055085|GO:0015840
A_23_P26994	-2.27643	GNGT2	guanine nucleotide binding protein (G protein), gamma transducing activity polypeptide 2	2793	GO:0007186|GO:0005886|GO:0008152|GO:0005834|GO:0003924|GO:0007268|GO:0004871|GO:0007602
A_21_P0001013	-2.27605
A_23_P48088	-2.27471	CD27	CD27 molecule	939	GO:0005515|GO:0043066|GO:0016064|GO:0070233|GO:0045471|GO:0045579|GO:0046330|GO:0005576|GO:0097191|GO:0008588|GO:0005887|GO:0043154|GO:0007166|GO:0009897|GO:0043027|GO:0070062|GO:0004888
A_21_P0011996	-2.27358	LOC100506274	uncharacterized LOC100506274	100506274
A_21_P0013955	-2.27044	lnc-TMEM18-12	lnc-TMEM18-12:1
A_33_P3423445	-2.2701	ZNF730	zinc finger protein 730	100129543	GO:0006355|GO:0005634|GO:0003677|GO:0046872|GO:0006351
A_23_P209347	-2.26997	ANKRD44	ankyrin repeat domain 44	91526	GO:0005515
A_21_P0009306	-2.26957	lnc-C17orf51-2	lnc-C17orf51-2:2
A_33_P3397473	-2.26946
A_33_P3293918	-2.26866	SH2D3C	SH2 domain containing 3C	10044	GO:0043547|GO:0005515|GO:0005085|GO:0005737|GO:0016020|GO:0007264|GO:0005070|GO:0007254|GO:0009967
A_21_P0002491	-2.26795	lnc-AC108938,5,1-3	lnc-AC108938,5,1-3:1
A_19_P00809368	-2.26448	LINC01215	long intergenic non-protein coding RNA 1215	101929623
A_33_P3718269	-2.26418	MIR146A	microRNA 146a	406938
A_23_P420281	-2.26354	PRKCB	protein kinase C, beta	5579	GO:0050853|GO:0005515|GO:0007077|GO:0030949|GO:0005886|GO:0007268|GO:0005634|GO:0050681|GO:0005829|GO:0035556|GO:0042393|GO:0042953|GO:0005737|GO:0051092|GO:0030374|GO:0005080|GO:0006816|GO:0043123|GO:0070062|GO:0048010|GO:0035408|GO:0006357|GO:0005246|GO:0046627|GO:0006874|GO:0030168|GO:0006915|GO:0010829|GO:0050861|GO:0005524|GO:0045766|GO:0006351|GO:0035403|GO:0042113|GO:0007165|GO:0004674|GO:…
A_24_P348845	-2.26096	KRTAP15-1	keratin associated protein 15-1	254950	GO:0005882
A_23_P153662	-2.25975	LGALS14	lectin, galactoside-binding, soluble, 14	56891	GO:0030246|GO:0006915|GO:0005634
A_32_P8813	-2.25934	LINC00926	long intergenic non-protein coding RNA 926	283663
A_23_P17065	-2.25883	CCL20	chemokine (C-C motif) ligand 20	6364	GO:0005515|GO:0008009|GO:2000406|GO:0007267|GO:0050726|GO:0005576|GO:0005615|GO:0007165|GO:0071223|GO:0006955|GO:0071222|GO:0006954|GO:0006935|GO:0060326|GO:0042060|GO:0051770|GO:0042742
A_33_P3379268	-2.2567	SCIMP	SLP adaptor and CSK interacting membrane protein	388325	GO:0005515|GO:0001772|GO:0031256|GO:0016020|GO:0031259|GO:0097197|GO:0070374|GO:0016021
A_33_P3234277	-2.25478	HLA-DPA1	major histocompatibility complex, class II, DP alpha 1	3113	GO:0050852|GO:0005886|GO:0019221|GO:0031295|GO:0005765|GO:0019886|GO:0006955|GO:0042102|GO:0042605|GO:0071556|GO:0030658|GO:0060333|GO:0032729|GO:0012507|GO:0009986|GO:0042613|GO:0032588|GO:0030666|GO:0000139|GO:0071346|GO:0005887|GO:0050870|GO:0030669|GO:0032395|GO:0010008
A_33_P3295056	-2.25188	PTPRCAP	protein tyrosine phosphatase, receptor type, C-associated protein	5790	GO:0005886|GO:0006952|GO:0016021
A_24_P169048	-2.24993	RFPL3S	RFPL3 antisense	10737
A_23_P170679	-2.24989	COL4A3	collagen, type IV, alpha 3 (Goodpasture antigen)	1285	GO:0005515|GO:0008285|GO:0008283|GO:0006919|GO:0008015|GO:0007605|GO:0005587|GO:0072577|GO:0005576|GO:0032836|GO:0005604|GO:0010951|GO:0005178|GO:0022617|GO:0030198|GO:0005198|GO:0007411|GO:0008191|GO:0030574|GO:0016525|GO:0005788|GO:0007155|GO:0007166|GO:0005201
A_19_P00320628	-2.24974	LOC101928682	uncharacterized LOC101928682	101928682
A_23_P26771	-2.2487	CD300C	CD300c molecule	10871	GO:0007165|GO:0006968|GO:0005887|GO:0004888|GO:0002376
A_33_P3303697	-2.24653	CR2	complement component (3d/Epstein Barr virus) receptor 2	1380	GO:0001848|GO:0005886|GO:0003677|GO:0042803|GO:0043235|GO:0006955|GO:0042100|GO:0045087|GO:0006958|GO:0030183|GO:0016021|GO:0002430|GO:0009897|GO:0070062|GO:0004875|GO:0004888
A_23_P160720	-2.24602	BATF3	basic leucine zipper transcription factor, ATF-like 3	55509	GO:0001078|GO:0003700|GO:0006366|GO:0003714|GO:0005634|GO:0043011|GO:0000122|GO:0097028|GO:0009615|GO:0000978
A_33_P3399150	-2.24502	ORAOV1	oral cancer overexpressed 1	220064	GO:0008150|GO:0003674|GO:0005575
A_33_P3317058	-2.24494	STAG3	stromal antigen 3	10734	GO:0007059|GO:0000795|GO:0030893|GO:0005730|GO:0005634|GO:0007130|GO:0005615|GO:0000775
A_33_P3215834	-2.24457	SORCS2	sortilin-related VPS10 domain containing receptor 2	57537	GO:0016020|GO:0007218|GO:0016021|GO:0008188
A_21_P0013554	-2.23964
A_33_P3492087	-2.23703	LOC284191	uncharacterized LOC284191	284191
A_33_P3613605	-2.23597
A_24_P209455	-2.23595	GIMAP4	GTPase, IMAP family member 4	55303	GO:0005525|GO:0005829
A_23_P133904	-2.23279	MCCD1	mitochondrial coiled-coil domain 1	401250	GO:0005739
A_32_P197561	-2.23265	EBF1	early B-cell factor 1	1879	GO:0003700|GO:0046983|GO:0070742|GO:0007275|GO:0005634|GO:0045893|GO:0003677|GO:0046872|GO:0006351
A_33_P3226212	-2.22984	JAM2	junctional adhesion molecule 2	58494	GO:0005515|GO:0016337|GO:0007162|GO:0046982|GO:0005886|GO:0030198|GO:0007596|GO:0005887|GO:0005923|GO:0050900
A_23_P47704	-2.22938	UCP2	uncoupling protein 2 (mitochondrial, proton carrier)	7351	GO:0001666|GO:0043066|GO:0007565|GO:0032869|GO:0007568|GO:0051881|GO:0005743|GO:0044281|GO:0022904|GO:0070542|GO:0006810|GO:0000303|GO:0016021|GO:0071333|GO:0061179|GO:0006839|GO:0010942|GO:0044237|GO:0015992|GO:0034198
A_23_P137139	-2.22853	BTK	Bruton agammaglobulinemia tyrosine kinase	695	GO:0005515|GO:0019722|GO:0007249|GO:0030154|GO:0042802|GO:0043231|GO:0002755|GO:0042127|GO:0002902|GO:0038083|GO:0038124|GO:0038123|GO:0034134|GO:0005547|GO:0002224|GO:0002721|GO:0031234|GO:0042113|GO:0045087|GO:0045121|GO:0038095|GO:0050853|GO:0050852|GO:0048471|GO:0034142|GO:0005886|GO:0045579|GO:0005634|GO:0042629|GO:0046872|GO:0005829|GO:0035556|GO:0005737|GO:0051092|GO:0048469|GO:0005102|GO:…
A_23_P123596	-2.22664	GLDC	glycine dehydrogenase (decarboxylating)	2731	GO:0005739|GO:0030170|GO:0009055|GO:0006546|GO:0016829|GO:0004375|GO:0055114
A_21_P0014177	-2.2232	LOC101926963	uncharacterized LOC101926963	101926963
A_33_P3408152	-2.22119	NEFH	neurofilament, heavy polypeptide	4744	GO:0008017|GO:0030424|GO:0019901|GO:0005883|GO:0000226|GO:0007409|GO:0005739|GO:0005737|GO:0045502|GO:0005198|GO:0030031|GO:0005200|GO:0033693|GO:0048936|GO:0019894|GO:0030674
A_33_P3218980	-2.22017	ENTPD1	ectonucleoside triphosphate diphosphohydrolase 1	953	GO:0005515|GO:0017111|GO:0017110|GO:0005886|GO:0006200|GO:0005605|GO:0030168|GO:0005524|GO:0007186|GO:0016020|GO:0005887|GO:0007596|GO:0009181|GO:0007155|GO:0070062
A_23_P38959	-2.21903	VAV1	vav 1 guanine nucleotide exchange factor	7409	GO:0005515|GO:0003700|GO:0005886|GO:0007264|GO:0031295|GO:0032855|GO:0046872|GO:0005829|GO:0005085|GO:0007173|GO:0005911|GO:0030676|GO:0051056|GO:0048010|GO:0048011|GO:0006355|GO:0043065|GO:0048015|GO:0072593|GO:0030593|GO:0030168|GO:0097190|GO:0042110|GO:0007186|GO:0008543|GO:0007596|GO:0007229|GO:0045087|GO:0038096|GO:0038095
A_21_P0008953	-2.21872	lnc-SETD6-6	lnc-SETD6-6:1
A_21_P0007844	-2.21869	LOC100507616	uncharacterized LOC100507616	100507616
A_23_P96599	-2.21786	TMSB15B	thymosin beta 15B	286527	GO:0003785|GO:0042989|GO:0005737|GO:0007015|GO:0005856
A_23_P156683	-2.21746	LTA	lymphotoxin alpha	4049	GO:0032729|GO:0001666|GO:0002876|GO:0005164|GO:0043065|GO:0050830|GO:0007584|GO:0042493|GO:0048147|GO:0005102|GO:0007267|GO:0006915|GO:0060252|GO:0005125|GO:0005615|GO:0048535|GO:0007165|GO:0002925|GO:0016020|GO:0006959|GO:0032496|GO:0044130
A_24_P766716	-2.21607	CMKLR1	chemokine-like receptor 1	1240	GO:0050848|GO:0005515|GO:0070098|GO:0005886|GO:0004930|GO:0032088|GO:0001501|GO:0006955|GO:0006935|GO:0007186|GO:0032695|GO:0005887|GO:0045600|GO:0004950|GO:0010759|GO:0004872|GO:0016021
A_33_P3734384	-2.21268	lnc-MYO1G-1	lnc-MYO1G-1:1
A_33_P3281273	-2.20494	S1PR4	sphingosine-1-phosphate receptor 4	8698	GO:0006955|GO:0007186|GO:0005886|GO:0005887|GO:0004930|GO:0003376|GO:0007202|GO:0007189|GO:0038036|GO:0007204|GO:0008289
A_33_P3339376	-2.20441	WIPF1	WAS/WASL interacting protein family, member 1	7456	GO:0005515|GO:0030048|GO:0005884|GO:0003779|GO:0015629|GO:0001726|GO:0005829|GO:0006461|GO:0008154|GO:0045087|GO:0016023|GO:0005522|GO:0038096|GO:0051707
A_23_P78092	-2.20436	EVI2A	ecotropic viral integration site 2A	2123	GO:0007165|GO:0016021|GO:0004888
A_23_P207911	-2.19782	TRPV2	transient receptor potential cation channel, subfamily V, member 2	51393	GO:0042470|GO:0005262|GO:0005261|GO:0005886|GO:0009408|GO:0009986|GO:0015075|GO:0045773|GO:0032584|GO:0044295|GO:0090280|GO:0055085|GO:0044297|GO:0012505|GO:0009266|GO:0034220|GO:0005887|GO:0070588|GO:0006810|GO:0005216|GO:0007600
A_21_P0013296	-2.19557	XLOC_l2_013783
A_33_P3320283	-2.19374
A_23_P140760	-2.19291	GPR97	G protein-coupled receptor 97	222487	GO:0007186|GO:0005886|GO:0004930|GO:0016021
A_21_P0012893	-2.19076	lnc-MYO10-1	lnc-MYO10-1:1
A_33_P3309621	-2.18911	SIGLEC17P	sialic acid binding Ig-like lectin 17, pseudogene	284367
A_24_P370472	-2.18811	HLA-DRB4	major histocompatibility complex, class II, DR beta 4	3126	GO:0005515|GO:0002437|GO:0050852|GO:0005886|GO:0002862|GO:0019221|GO:0031295|GO:0042088|GO:0005765|GO:0042130|GO:0019886|GO:0006955|GO:0002381|GO:0042605|GO:2001179|GO:0071556|GO:0032689|GO:0060333|GO:0030658|GO:0012507|GO:0051262|GO:0035774|GO:0002503|GO:0042613|GO:0032588|GO:0030666|GO:0007165|GO:0000139|GO:0005887|GO:0031902|GO:0032673|GO:0016045|GO:0030669|GO:0032395|GO:0009897|GO:0002455
A_33_P3280157	-2.18531	SNORD116-19	small nucleolar RNA, C/D box 116-19	727708
A_23_P427023	-2.18402	GIMAP1	GTPase, IMAP family member 1	170575	GO:0030217|GO:0000139|GO:0030183|GO:0005789|GO:0016021|GO:0005525
A_33_P3236734	-2.18092	CLEC17A	C-type lectin domain family 17, member A	388512	GO:0009986|GO:0042806|GO:0016021|GO:0005537|GO:0046872
A_33_P3374723	-2.17894	ZEB1	zinc finger E-box binding homeobox 1	6935	GO:0005515|GO:0007389|GO:0003700|GO:0008285|GO:0010464|GO:0051216|GO:0008283|GO:0071560|GO:0033081|GO:0048704|GO:0005634|GO:0048752|GO:0048596|GO:0005737|GO:0006955|GO:0003690|GO:0071230|GO:0030857|GO:0045944|GO:0090103|GO:0031667|GO:0017015|GO:0005667|GO:0014823|GO:0051150|GO:0006357|GO:0003714|GO:0003713|GO:0070888|GO:0000122|GO:0006351|GO:0045666|GO:0003682|GO:0005654|GO:0008270|GO:0030900|GO:…
A_23_P64860	-2.17813	SELPLG	selectin P ligand	6404	GO:0005515|GO:0016020|GO:0005886|GO:0007596|GO:0005887|GO:0005102|GO:0071354|GO:0016021|GO:0050900|GO:0007155|GO:0050901|GO:0050902
A_33_P3228612	-2.17761	CACNA1E	calcium channel, voltage-dependent, R type, alpha 1E subunit	777	GO:0051899|GO:0086010|GO:0005245|GO:0005886|GO:0005509|GO:0007268|GO:0008331|GO:0044281|GO:0005891|GO:0070509|GO:0006112|GO:0050796|GO:0070588|GO:0006810|GO:0034765
A_33_P3230048	-2.17605
A_21_P0013552	-2.17595	XLOC_l2_014697
A_23_P401076	-2.17295	SUSD3	sushi domain containing 3	203328	GO:0016021
A_21_P0000361	-2.17193	SNORA79	small nucleolar RNA, H/ACA box 79	677845
A_23_P207632	-2.17036	ATP2A3	ATPase, Ca++ transporting, ubiquitous	489	GO:0031965|GO:0005783|GO:0033017|GO:0055085|GO:0005524|GO:0046872|GO:0005388|GO:0034220|GO:0016529|GO:0007596|GO:0008152|GO:0070588|GO:0005789|GO:0006810|GO:0006816|GO:0016021|GO:0031095
A_21_P0000969	-2.16985
A_23_P3014	-2.16959	RNASE6	ribonuclease, RNase A family, k6	6039	GO:0004519|GO:0006952|GO:0005576|GO:0004540|GO:0003676|GO:0070062|GO:0006401
A_24_P232365	-2.16877	APBB1IP	amyloid beta (A4) precursor protein-binding, family B, member 1 interacting protein	54518	GO:0005515|GO:0007165|GO:0005886|GO:0007596|GO:0030168|GO:0005856|GO:0005925|GO:0030027|GO:0005829
A_33_P3464555	-2.16716	CAMK1D	calcium/calmodulin-dependent protein kinase ID	57118	GO:0005516|GO:0043066|GO:0043065|GO:0071622|GO:0005634|GO:0060267|GO:0005524|GO:0032793|GO:0005737|GO:0050766|GO:0006954|GO:0010976|GO:0090023|GO:0050773|GO:0006468|GO:0004683
A_21_P0008714	-2.16603	lnc-GABRB3-2	lnc-GABRB3-2:1
A_24_P126406	-2.16494	DNAH17	dynein, axonemal, heavy chain 17	8632	GO:0001539|GO:0008152|GO:0005874|GO:0005858|GO:0003777|GO:0016887|GO:0005524|GO:0007018
A_24_P314477	-2.16422	TUBB2B	tubulin, beta 2B class IIb	347733	GO:0005515|GO:0051258|GO:0005874|GO:0003924|GO:0005634|GO:0005525|GO:0055085|GO:0006184|GO:0005737|GO:0006457|GO:0005200|GO:0051084|GO:0001764|GO:0007017|GO:0044267
A_24_P314515	-2.16044	HNF1A-AS1	HNF1A antisense RNA 1	283460
A_23_P132515	-2.15874	SIDT1	SID1 transmembrane family, member 1	54847	GO:0051033|GO:0016021|GO:0033227
A_23_P39386	-2.15841	HCST	hematopoietic cell signal transducer	10870	GO:0005515|GO:0009986|GO:0005886|GO:0050776|GO:0005102|GO:0014068|GO:0016021|GO:0043548
A_19_P00317760	-2.15834	lnc-NR5A2-1	lnc-NR5A2-1:2
A_24_P941359	-2.15566	FAM65B	family with sequence similarity 65, member B	9750	GO:0005739|GO:0005515|GO:0005737|GO:0060171|GO:0007517|GO:0007605|GO:0030175|GO:0005856|GO:0030154
A_23_P214627	-2.15461	AIF1	allograft inflammatory factor 1	199	GO:0048471|GO:1900087|GO:0005884|GO:0071447|GO:0005634|GO:0071673|GO:0048678|GO:0071672|GO:0032870|GO:0005829|GO:0045429|GO:0003674|GO:0005737|GO:0051015|GO:0006954|GO:0031668|GO:0051602|GO:0042102|GO:0030041|GO:0097178|GO:0043204|GO:0051017|GO:0001774|GO:2000406|GO:0043066|GO:0014739|GO:0005509|GO:0048662|GO:0001891|GO:0032587|GO:0071315|GO:0006911|GO:0048661|GO:0030027|GO:0016601|GO:0071346|GO:…
A_23_P29005	-2.15176	SAMSN1	SAM domain, SH3 domain and nuclear localization signals 1	64092	GO:0050869|GO:0050732|GO:0005634|GO:0001784|GO:0002820|GO:0001726|GO:0005829
A_21_P0014037	-2.15064
A_23_P16384	-2.15062	NLRP7	NLR family, pyrin domain containing 7	199713	GO:0005524
A_21_P0000434	-2.14908	SNORD113-6	small nucleolar RNA, C/D box 113-6	767566
A_23_P152002	-2.14887	BCL2A1	BCL2-related protein A1	597	GO:0005515|GO:0051400|GO:0043066|GO:0046982|GO:0008630|GO:0005741|GO:2001243|GO:0042803|GO:0097192
A_23_P352266	-2.14738	BCL2	B-cell CLL/lymphoma 2	596	GO:0016248|GO:0005515|GO:0001656|GO:0030308|GO:0001658|GO:0033689|GO:0030307|GO:0010523|GO:0007409|GO:0002020|GO:0009791|GO:0006808|GO:0031069|GO:0018105|GO:0018107|GO:0010039|GO:0014031|GO:0001662|GO:0002326|GO:0033033|GO:0010332|GO:0031625|GO:0000209|GO:0002320|GO:0033077|GO:0031965|GO:0030336|GO:0007565|GO:0010559|GO:0007569|GO:0032469|GO:0009636|GO:0001503|GO:0002931|GO:0005789|GO:0001952|GO:…
A_23_P7503	-2.1473	TIMD4	T-cell immunoglobulin and mucin domain containing 4	91937	GO:0016021
A_33_P3407049	-2.14712
A_33_P3403102	-2.14501	PRR18	proline rich 18	285800
A_33_P3226008	-2.1442	GCSAM	germinal center-associated, signaling and motility	257144	GO:0005515|GO:0050855|GO:0005737|GO:0019901|GO:0005886|GO:0003779|GO:0045159|GO:2000402
A_23_P143713	-2.14339	APOBEC3G	apolipoprotein B mRNA editing enzyme, catalytic polypeptide-like 3G	60489	GO:0030895|GO:0005515|GO:0009972|GO:0047844|GO:0003723|GO:0016553|GO:0045869|GO:0048525|GO:0010529|GO:0042803|GO:0005829|GO:0051607|GO:0005737|GO:0000932|GO:0045087|GO:0002230|GO:0030529|GO:0004126|GO:0016032|GO:0008270|GO:0070383|GO:0045071
A_33_P3296181	-2.14318	CCL3L3	chemokine (C-C motif) ligand 3-like 3	414062	GO:0008009|GO:0006955|GO:0008285|GO:0006954|GO:0060326|GO:0005576|GO:0005615
A_23_P160886	-2.14191	TAS1R1	taste receptor, type 1, member 1	80835	GO:0050912|GO:0046982|GO:0007186|GO:0005886|GO:0008527|GO:0016021|GO:0050917
A_21_P0007470	-2.14179	lnc-BLID-1	lnc-BLID-1:17
A_23_P151166	-2.14088	HVCN1	hydrogen voltage gated channel 1	84329	GO:0071294|GO:0035036|GO:0005886|GO:0022843|GO:0010043|GO:0071467|GO:0007338|GO:0030171|GO:0034220|GO:0005887|GO:0034765|GO:0016021|GO:0009268|GO:0015992|GO:0032504
A_33_P3236020	-2.13838	TIMD4	T-cell immunoglobulin and mucin domain containing 4	91937	GO:0016021
A_21_P0008336	-2.1371	lnc-C14orf166-1	lnc-C14orf166-1:1
A_23_P47102	-2.13561	ACY3	aspartoacylase (aminocyclase) 3	91703	GO:0008150|GO:0003674|GO:0016324|GO:0006805|GO:0016788|GO:0016032|GO:0044281|GO:0004046|GO:0046872|GO:0070062|GO:0042802|GO:0005829
A_24_P944253	-2.13337	KLHL6	kelch-like family member 6	89857	GO:0050853|GO:0002467
A_23_P166087	-2.13124	RASSF2	Ras association (RalGDS/AF-6) domain family member 2	9770	GO:0048872|GO:0005515|GO:0045667|GO:0007049|GO:0005737|GO:0001501|GO:0046849|GO:0001503|GO:0038168|GO:0005634|GO:0045670
A_23_P167509	-2.13048	CYFIP2	cytoplasmic FMR1 interacting protein 2	26999	GO:0005515|GO:0043005|GO:0048010|GO:0048471|GO:0030054|GO:0006915|GO:0045202|GO:0097202|GO:0045862|GO:0005829|GO:0005737|GO:0016337|GO:0016020|GO:0045087|GO:0038096|GO:0070062
A_33_P3231437	-2.12877
A_21_P0001386	-2.12832	lnc-PRRC2C-1	lnc-PRRC2C-1:1
A_23_P250231	-2.12831	ANKRD7	ankyrin repeat domain 7	56311	GO:0005634|GO:0008584
A_33_P3319126	-2.12682	CR1L	complement component (3b/4b) receptor 1-like	1379	GO:0043235|GO:0005737|GO:0016020|GO:0005576
A_33_P3379039	-2.12655	IGLL5	immunoglobulin lambda-like polypeptide 5	100423062	GO:0070062
A_23_P330616	-2.12639	WIPF1	WAS/WASL interacting protein family, member 1	7456	GO:0005515|GO:0030048|GO:0005884|GO:0003779|GO:0015629|GO:0001726|GO:0005829|GO:0006461|GO:0008154|GO:0045087|GO:0016023|GO:0005522|GO:0038096|GO:0051707
A_19_P00322183	-2.12536	lnc-NR5A2-1	lnc-NR5A2-1:1
A_23_P167328	-2.12466	CD38	CD38 molecule	952	GO:0050853|GO:0005886|GO:0030307|GO:0030890|GO:0005634|GO:0060292|GO:0007204|GO:0045779|GO:0045907|GO:0032024|GO:0032526|GO:0032355|GO:0033194|GO:0070555|GO:0070062|GO:0001666|GO:0007565|GO:0043066|GO:0016849|GO:0009986|GO:0050135|GO:0042493|GO:0097190|GO:0007165|GO:0003953|GO:0016020|GO:0008152|GO:0032570|GO:0016021|GO:0045893|GO:0045892|GO:0016740
A_33_P3305780	-2.1225	CCNI2	cyclin I family, member 2	645121
A_21_P0004516	-2.12229	lnc-RASA1-4	lnc-RASA1-4:1
A_32_P351968	-2.11715	HLA-DMB	major histocompatibility complex, class II, DM beta	3109	GO:0019886|GO:0006955|GO:0002399|GO:0042102|GO:0031902|GO:0002503|GO:0023026|GO:0042613|GO:2001190|GO:0016021|GO:0005765
A_23_P5002	-2.11488	MAP4K1	mitogen-activated protein kinase kinase kinase kinase 1	11184	GO:0005515|GO:0008283|GO:0008349|GO:0006950|GO:0007257|GO:0005524|GO:0035556|GO:0005083|GO:0005737|GO:0046777|GO:0000185|GO:0004672|GO:0018105|GO:0016020|GO:0004674|GO:0006468
A_33_P3364811	-2.11455	PTPRC	protein tyrosine phosphatase, receptor type, C	5788	GO:0050853|GO:0005515|GO:0050852|GO:0050857|GO:0005886|GO:0030890|GO:0048539|GO:0048864|GO:0035335|GO:0002378|GO:0051607|GO:0006470|GO:0001960|GO:0005001|GO:0002244|GO:0007411|GO:0042100|GO:0006933|GO:0045860|GO:0042102|GO:0051726|GO:0004725|GO:0070062|GO:0051209|GO:0019901|GO:2000648|GO:0016020|GO:0030217|GO:0005887|GO:0016311|GO:0001915|GO:0045121|GO:0006469|GO:2000473|GO:0005925|GO:0007166|GO:…
A_23_P167168	-2.11442	IGJ	immunoglobulin J polypeptide, linker protein for immunoglobulin alpha and mu polypeptides	3512	GO:0071752|GO:0071756|GO:0071757|GO:0072562|GO:0071750|GO:0005615|GO:0003823|GO:0060267|GO:0071751|GO:0042803|GO:0006955|GO:0019862|GO:0003697|GO:0001895|GO:0032461|GO:0070062|GO:0034987|GO:0042834|GO:0071748|GO:0031210|GO:0005576|GO:0002250|GO:0003094|GO:0045087|GO:0019731
A_21_P0000813	-2.10934	APELA	apelin receptor early endogenous ligand	100506013	GO:0007507|GO:0090134|GO:0090133|GO:0007492|GO:0005179|GO:0060183|GO:0005576|GO:0005615|GO:0031704
A_23_P61149	-2.10849	INPP5D	inositol polyphosphate-5-phosphatase, 145kDa	3635	GO:0005515|GO:0050852|GO:0017124|GO:0006661|GO:0043647|GO:0006915|GO:0004445|GO:0006796|GO:0044281|GO:0050900|GO:0005829|GO:0007165|GO:0016020|GO:0007596|GO:0046856|GO:0006644
A_33_P3684897	-2.10729	FLJ30064	uncharacterized LOC644975	644975
A_24_P807031	-2.10641	ATP6AP1L	ATPase, H+ transporting, lysosomal accessory protein 1-like	92270	GO:0046961|GO:0046933|GO:0015991|GO:0033180|GO:0016021
A_32_P57810	-2.1062	RNF157	ring finger protein 157	114804	GO:0008270
A_33_P3694746	-2.10532	SLC2A1-AS1	SLC2A1 antisense RNA 1	440584
A_21_P0003330	-2.10526	LOC728175	uncharacterized LOC728175	728175
A_23_P315451	-2.10525	KIRREL2	kin of IRRE like 2 (Drosophila)	84063	GO:0016337|GO:0005886|GO:0036057|GO:0001933|GO:0016021|GO:0007155
A_33_P3325285	-2.10467	lnc-MIXL1-2	lnc-MIXL1-2:1
A_23_P34644	-2.10406	FCGR2B	Fc fragment of IgG, low affinity IIb, receptor (CD32)	2213	GO:0005515|GO:0007165|GO:0006955|GO:0005886|GO:0019864|GO:0050776|GO:0016032|GO:0016021
A_23_P48109	-2.1029	NINJ2	ninjurin 2	4815	GO:0005887|GO:0042246|GO:0007399|GO:0007158
A_23_P346376	-2.10239	P2RY10	purinergic receptor P2Y, G-protein coupled, 10	27334	GO:0005886|GO:0045028|GO:0035589|GO:0016021
A_21_P0010166	-2.10078
A_33_P3397995	-2.0952	IPCEF1	interaction protein for cytohesin exchange factors 1	26034	GO:0005737|GO:0004601|GO:0005886|GO:0005344|GO:0006979|GO:0055114|GO:0015671
A_23_P331049	-2.09372	DPYSL4	dihydropyrimidinase-like 4	10570	GO:0007411|GO:0016812|GO:0007399|GO:0006208|GO:0005829
A_33_P3351745	-2.09269	PVRIG	poliovirus receptor related immunoglobulin domain containing	79037	GO:0016021
A_23_P43476	-2.09258	VLDLR	very low density lipoprotein receptor	7436	GO:0005515|GO:0005886|GO:0021517|GO:0005041|GO:0034361|GO:0001948|GO:0030229|GO:0045860|GO:0007613|GO:0034447|GO:1900006|GO:0008203|GO:0005509|GO:0000122|GO:0006898|GO:0038026|GO:0007399|GO:0038025|GO:0043235|GO:0007165|GO:0005905|GO:0016020|GO:0006869|GO:0016021|GO:0034185|GO:0034436|GO:0034437|GO:0048306|GO:0034189
A_33_P3318841	-2.09185	C5orf63	chromosome 5 open reading frame 63	401207	GO:0005739|GO:0055114
A_33_P3230444	-2.08916
A_32_P140139	-2.08888	F13A1	coagulation factor XIII, A1 polypeptide	2162	GO:0018149|GO:0007596|GO:0003810|GO:0002576|GO:0030168|GO:0072562|GO:0031093|GO:0005576|GO:0046872
A_21_P0004127	-2.08784
A_21_P0007372	-2.08705	lnc-FCHSD2-3	lnc-FCHSD2-3:1
A_21_P0009722	-2.08699	lnc-ZNF227-1	lnc-ZNF227-1:2
A_33_P3231357	-2.08644	KISS1R	KISS1 receptor	84634	GO:0005515|GO:0008285|GO:0019722|GO:0005886|GO:0009986|GO:0008188|GO:0000186|GO:0007186|GO:0042923|GO:0007218|GO:0050806|GO:0051496|GO:0046887|GO:0016021|GO:0050482
A_24_P118011	-2.08636	PRORSD1P	prolyl-tRNA synthetase associated domain containing 1, pseudogene	344405	GO:0002161|GO:0006450
A_23_P157136	-2.08496	SCIN	scinderin	85477	GO:0008285|GO:0043065|GO:0051047|GO:0005509|GO:0005546|GO:0003779|GO:0032330|GO:0051693|GO:0045010|GO:0051014|GO:0005545|GO:0043234|GO:0045654|GO:0005737|GO:0051015|GO:0017156|GO:0001786|GO:0005856|GO:0005938|GO:0070062
A_33_P3268555	-2.08202	SP140	SP140 nuclear body protein	11262	GO:0005515|GO:0006355|GO:0003700|GO:0005634|GO:0006952|GO:0005635|GO:0003677|GO:0005737|GO:0003682|GO:0016605|GO:0005654|GO:0006338|GO:0008270
A_21_P0010325	-2.08191	lnc-CSTB-1	lnc-CSTB-1:6
A_24_P289170	-2.08108	CCDC88C	coiled-coil domain containing 88C	440193	GO:0031648|GO:0005737|GO:0051260|GO:0001932|GO:0043621|GO:0030165|GO:0016055|GO:0031098
A_23_P153897	-2.08046	GNG7	guanine nucleotide binding protein (G protein), gamma 7	2788	GO:0005886|GO:0005834|GO:0007268|GO:0044281|GO:0006112|GO:0008277|GO:0007186|GO:0071377|GO:0001662|GO:0007626|GO:0004871|GO:0045761|GO:0007168|GO:0070062
A_32_P171313	-2.07961	GNB4	guanine nucleotide binding protein (G protein), beta polypeptide 4	59345	GO:0007165|GO:0006112|GO:0005886|GO:0071377|GO:0021762|GO:0044281|GO:0004871|GO:0005765|GO:0032403|GO:0070062
A_32_P144421	-2.07936	ZNF518B	zinc finger protein 518B	85460	GO:0006366|GO:0006357|GO:0000981|GO:0005634|GO:0003677|GO:0046872
A_21_P0011911	-2.07844	LOC102723854	uncharacterized LOC102723854	102723854
A_21_P0005265	-2.07453
A_33_P3386547	-2.07403	SGPP2	sphingosine-1-phosphate phosphatase 2	130367	GO:0042392|GO:0006665|GO:0005783|GO:0030148|GO:0016311|GO:0006670|GO:0005789|GO:0044281|GO:0016021
A_23_P207367	-2.07038	STAT5A	signal transducer and activator of transcription 5A	6776	GO:0005515|GO:0033026|GO:0003700|GO:0006549|GO:0019530|GO:0019915|GO:0001553|GO:0048541|GO:0060376|GO:0043029|GO:0007565|GO:0033077|GO:0046543|GO:0038161|GO:0046544|GO:0045588|GO:0018108|GO:0032825|GO:0046449|GO:0019218|GO:0000979|GO:0045086|GO:0045931|GO:0045647|GO:0006600|GO:0005654|GO:0000255|GO:0045579|GO:0060397|GO:0005829|GO:0006101|GO:0042104|GO:0030856|GO:0006105|GO:0045944|GO:0006103|GO:…
A_21_P0005196	-2.06998	LOC101927902	uncharacterized LOC101927902	101927902
A_33_P3221114	-2.06913	JAKMIP1	janus kinase and microtubule interacting protein 1	152789	GO:0008017|GO:0005515|GO:0005737|GO:0050890|GO:0030529|GO:0003723|GO:0005874|GO:0050811|GO:0019894|GO:0019900|GO:0015031|GO:0019898
A_33_P3386935	-2.06886	KIAA1841	KIAA1841	84542
A_33_P3330079	-2.06786	LOC100128242	uncharacterized LOC100128242	100128242
A_23_P306941	-2.06731	RGL4	ral guanine nucleotide dissociation stimulator-like 4	266747	GO:0043547|GO:0005085|GO:0007264|GO:0016023
A_33_P3226080	-2.06725	SCIMP	SLP adaptor and CSK interacting membrane protein	388325	GO:0005515|GO:0001772|GO:0031256|GO:0016020|GO:0031259|GO:0097197|GO:0070374|GO:0016021
A_23_P42588	-2.06588	GIMAP5	GTPase, IMAP family member 5	55340	GO:0005741|GO:0016021|GO:0005525|GO:0005764
A_23_P53763	-2.06528	KIAA0226L	KIAA0226-like	80183
A_21_P0006498	-2.06191	lnc-AL353698,1-1	lnc-AL353698,1-1:1
A_23_P250413	-2.06176	PARVG	parvin, gamma	64098	GO:0005737|GO:0031532|GO:0007160|GO:0005886|GO:0003779|GO:0005856|GO:0005925
A_33_P3416712	-2.06014	LOC400958	uncharacterized LOC400958	400958
A_23_P17420	-2.05881	BCAS1	breast carcinoma amplified sequence 1	8537	GO:0005737|GO:0070062
A_24_P11506	-2.05868	KYNU	kynureninase	8942	GO:0006569|GO:0030429|GO:0044281|GO:0034516|GO:0043420|GO:0042803|GO:0005829|GO:0005739|GO:0097053|GO:0034641|GO:0005737|GO:0019805|GO:0019441|GO:0030170|GO:0005654|GO:0019442|GO:0034341|GO:0034354
A_33_P3224803	-2.05687	NCF1	neutrophil cytosolic factor 1	653361	GO:0045730|GO:0005515|GO:0002474|GO:0017124|GO:0008283|GO:0006801|GO:0050665|GO:0006691|GO:0001878|GO:0030425|GO:0005829|GO:0002679|GO:0006954|GO:0045986|GO:0016175|GO:0006612|GO:0043025|GO:0032010|GO:0090382|GO:0070947|GO:0070946|GO:0005791|GO:0042554|GO:0048010|GO:0005794|GO:0051701|GO:0043325|GO:0042590|GO:0006915|GO:0009055|GO:0006968|GO:0045087|GO:0002479|GO:0043020|GO:0035091|GO:0055114|GO:…
A_33_P3354783	-2.05532
A_33_P3321130	-2.05478	DENND3	DENN/MADD domain containing 3	22898	GO:0017112|GO:0008333|GO:0032851|GO:0044257
A_21_P0007795	-2.05461	lnc-SLC15A4-8	lnc-SLC15A4-8:1
A_23_P62647	-2.05428	SLAMF1	signaling lymphocytic activation molecule family member 1	6504	GO:0005515|GO:0008284|GO:0046649|GO:0003823|GO:0045335|GO:0007165|GO:0050790|GO:0016032|GO:0016021|GO:0009897|GO:0004888|GO:0031338|GO:0070062
A_23_P253791	-2.05279	CAMP	cathelicidin antimicrobial peptide	820	GO:0005515|GO:0008284|GO:0051873|GO:0050830|GO:0042581|GO:0005618|GO:0042995|GO:0005615|GO:0005829|GO:0071356|GO:0071354|GO:0044130|GO:0090382|GO:0042742|GO:0070062|GO:0051701|GO:0045766|GO:0002227|GO:0050829|GO:0071222|GO:0071347|GO:0019731|GO:0001934|GO:0044140|GO:0071224
A_33_P3262635	-2.05252	CECR1	cat eye syndrome chromosome region, candidate 1	51816	GO:0046103|GO:0043394|GO:0007275|GO:0005615|GO:0031685|GO:0042803|GO:0005829|GO:0004000|GO:0006154|GO:0008270|GO:0043103|GO:0008083|GO:0008201
A_33_P3369393	-2.05188	NCF1	neutrophil cytosolic factor 1	653361	GO:0045730|GO:0005515|GO:0002474|GO:0017124|GO:0008283|GO:0006801|GO:0050665|GO:0006691|GO:0001878|GO:0030425|GO:0005829|GO:0002679|GO:0006954|GO:0045986|GO:0016175|GO:0006612|GO:0043025|GO:0032010|GO:0090382|GO:0070947|GO:0070946|GO:0005791|GO:0042554|GO:0048010|GO:0005794|GO:0051701|GO:0043325|GO:0042590|GO:0006915|GO:0009055|GO:0006968|GO:0045087|GO:0002479|GO:0043020|GO:0035091|GO:0055114|GO:…
A_19_P00801412	-2.05179
A_33_P3307910	-2.0515
A_23_P162386	-2.05068	BIN2	bridging integrator 2	51411	GO:0005515|GO:0071800|GO:0030054|GO:0005543|GO:0060326|GO:0097320|GO:0002102|GO:0001891|GO:0042995|GO:0006911|GO:0005938
A_21_P0009528	-2.04996	lnc-PIEZO2-3	lnc-PIEZO2-3:3
A_32_P101352	-2.04956	CXorf65	chromosome X open reading frame 65	158830
A_23_P430728	-2.04636	ATP4A	ATPase, H+/K+ exchanging, alpha polypeptide	495	GO:0000287|GO:0046982|GO:0005886|GO:0042493|GO:0045851|GO:0008900|GO:0055085|GO:0005524|GO:0005615|GO:0034220|GO:0005887|GO:0008152|GO:0006810|GO:0015991|GO:0035725|GO:0010155|GO:0006813|GO:0005391
A_21_P0002729	-2.04609	LOC101927829	uncharacterized LOC101927829	101927829
A_21_P0012165	-2.04283
A_23_P115645	-2.04104	CELF2	CUGBP, Elav-like family member 2	10659	GO:0006397|GO:0006396|GO:0005737|GO:0000166|GO:0003723|GO:0008016|GO:0005634
A_32_P19519	-2.0404	LOC728175	uncharacterized LOC728175	728175
A_33_P3288275	-2.04028
A_33_P3415247	-2.04027	LOC115110	uncharacterized LOC115110	115110
A_21_P0003418	-2.04024
A_23_P376060	-2.03836	IKZF3	IKAROS family zinc finger 3 (Aiolos)	22806	GO:0005515|GO:0045577|GO:0003700|GO:0046982|GO:0005886|GO:0006357|GO:0005634|GO:0030888|GO:0042981|GO:0046872|GO:0006351|GO:0042803|GO:0043565|GO:0042113|GO:0045619|GO:0005737|GO:0007498
A_23_P55828	-2.03757	CCL25	chemokine (C-C motif) ligand 25	6370	GO:0008009|GO:0005576|GO:0042379|GO:0050900|GO:0005615|GO:0031735|GO:0006955|GO:0006954|GO:0005179|GO:0006935|GO:0007186|GO:0060326|GO:0001954|GO:0007166
A_21_P0003029	-2.03624	lnc-KBTBD12-1	lnc-KBTBD12-1:1
A_23_P147025	-2.03551	RAB33A	RAB33A, member RAS oncogene family	9363	GO:0005515|GO:0005794|GO:0005886|GO:0019882|GO:0008152|GO:2000785|GO:0003924|GO:0032482|GO:0019003|GO:0005525|GO:0006886
A_23_P216693	-2.03529	MLLT3	myeloid/lymphoid or mixed-lineage leukemia (trithorax homolog, Drosophila); translocated to, 3	4300	GO:0005515|GO:0006355|GO:0007379|GO:2000096|GO:0005634|GO:0009952|GO:0090090|GO:0008023|GO:0006351|GO:0070062
A_21_P0008559	-2.03481	LOC145837	uncharacterized LOC145837	145837
A_33_P3244117	-2.03412	STARD9	StAR-related lipid transfer (START) domain containing 9	57519	GO:0008017|GO:0005871|GO:0005794|GO:0005814|GO:0005634|GO:0003777|GO:0051225|GO:0005524|GO:0008289|GO:0005737|GO:0008152|GO:0008574|GO:0005654|GO:0016887|GO:0007018
A_21_P0009828	-2.03369	lnc-C20orf187-2	lnc-C20orf187-2:3
A_21_P0003915	-2.03351	LOC102723766	uncharacterized LOC102723766	102723766
A_23_P46356	-2.03274	TNFAIP8L2	tumor necrosis factor, alpha-induced protein 8-like 2	79626	GO:0005515|GO:0005737|GO:0050868|GO:0050728|GO:0045087
A_33_P3325231	-2.0327	XLOC_l2_001961
A_33_P3292874	-2.03243
A_33_P3354291	-2.03016	KIAA1656	KIAA1656 protein	85371
A_33_P3218316	-2.02738	VSTM2B	V-set and transmembrane domain containing 2B	342865	GO:0016021
A_23_P201181	-2.02706	PTPN22	protein tyrosine phosphatase, non-receptor type 22 (lymphoid)	26191	GO:0005515|GO:0050855|GO:0048471|GO:0017124|GO:0050868|GO:0005634|GO:0050860|GO:0032817|GO:0035335|GO:0005737|GO:0006470|GO:0030217|GO:0045088|GO:0009898|GO:0019900|GO:0004725|GO:0035644
A_33_P3405424	-2.02619	IL4I1	interleukin 4 induced 1	259307	GO:0001716|GO:0005576|GO:0005764|GO:0055114
A_33_P3363355	-2.02605	ICAM4	intercellular adhesion molecule 4 (Landsteiner-Wiener blood group)	3386	GO:0016337|GO:0005737|GO:0005178|GO:0005886|GO:0030198|GO:0005887|GO:0050776|GO:0016021|GO:0007155|GO:0005615
A_23_P91764	-2.02582	TNFRSF13C	tumor necrosis factor receptor superfamily, member 13C	115650	GO:0001782|GO:0030890|GO:0045078|GO:0031296|GO:0042102|GO:0031295|GO:0002636|GO:0016021|GO:0009897
A_21_P0002320	-2.02382	lnc-HNRNPA3-4	lnc-HNRNPA3-4:1
A_19_P00329048	-2.02372	OTUD6B-AS1	OTUD6B antisense RNA 1 (head to head)	100506365
A_33_P3671291	-2.02161	SNORA12	small nucleolar RNA, H/ACA box 12	677800
A_23_P14165	-2.02138	GPR18	G protein-coupled receptor 18	2841	GO:0007186|GO:0005886|GO:0004930|GO:0016021
A_21_P0014399	-2.02121	PLCG1-AS1	PLCG1 antisense RNA 1	101927117
A_33_P3402943	-2.02059	LOC100128591	uncharacterized LOC100128591	100128591
A_33_P3369741	-2.01885	LINC01553	long intergenic non-protein coding RNA 1553	283025
A_24_P162226	-2.01845	RIMBP2	RIMS binding protein 2	23504	GO:0030054|GO:0005886|GO:0010923|GO:0045202
A_23_P167005	-2.01844	GPR160	G protein-coupled receptor 160	26996	GO:0043235|GO:0007186|GO:0005886|GO:0004930|GO:0016021
A_33_P3283651	-2.01811
A_23_P500741	-2.01752	CBFA2T3	core-binding factor, runt domain, alpha subunit 2; translocated to, 3	863	GO:0005515|GO:0003700|GO:0008283|GO:0003714|GO:0005730|GO:0005634|GO:0046872|GO:0006351|GO:0000139|GO:0003682|GO:0045944|GO:0005654|GO:0030851|GO:0045892
A_19_P00327297	-2.0158	lnc-CHIC1-2	lnc-CHIC1-2:1
A_24_P248240	-2.01574	SYT11	synaptotagmin XI	23208	GO:0005544|GO:0005515|GO:0005215|GO:0030054|GO:0005887|GO:0005509|GO:0006810|GO:0030672|GO:0046929|GO:0008021
A_23_P348146	-2.01385	SLAIN1	SLAIN motif family, member 1	122060
A_24_P683011	-2.01336	C8orf88	chromosome 8 open reading frame 88	100127983
A_21_P0012143	-2.01149
A_23_P360804	-2.01045	CPNE5	copine V	57699	GO:0043005|GO:0008150|GO:0003674|GO:0043025|GO:0070062
A_23_P411761	-2.00896	CABP1	calcium binding protein 1	9478	GO:0005515|GO:0048471|GO:0030054|GO:0005886|GO:0005634|GO:0005615|GO:0030425|GO:0042803|GO:0005829|GO:0045211|GO:0043025|GO:0005856|GO:0005938|GO:0004857|GO:0005509|GO:0019904|GO:0014069|GO:0043086|GO:0044325|GO:0031800|GO:0043234|GO:0000139|GO:0042308|GO:0009898|GO:0008139|GO:0048306|GO:0010651
A_33_P3336760	-2.00865	ABCB4	ATP-binding cassette, sub-family B (MDR/TAP), member 4	5244	GO:0006629|GO:0005886|GO:0042493|GO:0042626|GO:0042908|GO:0044281|GO:0055085|GO:0005524|GO:0046581|GO:0008559|GO:0016020|GO:0005887|GO:0006855|GO:0006810|GO:0016021|GO:0044255|GO:0070062
A_21_P0013553	-2.00855
A_33_P3257182	-2.00798	MYBPC2	myosin binding protein C, fast type	4606	GO:0005515|GO:0032982|GO:0030049|GO:0003779|GO:0008307|GO:0007155|GO:0005829
A_33_P3329898	-2.00719	STARD9	StAR-related lipid transfer (START) domain containing 9	57519	GO:0008017|GO:0005871|GO:0005794|GO:0005814|GO:0005634|GO:0003777|GO:0051225|GO:0005524|GO:0008289|GO:0005737|GO:0008152|GO:0008574|GO:0005654|GO:0016887|GO:0007018
A_23_P80551	-2.00662	KRBOX1	KRAB box domain containing 1	100506243	GO:0005622|GO:0006355|GO:0003676
A_33_P3212799	-2.00544	C22orf34	chromosome 22 open reading frame 34	348645
A_21_P0006742	-2.0042	lnc-MTPAP-2	lnc-MTPAP-2:1
A_33_P3268652	-2.00216
A_23_P211909	2.00007	PLS1	plastin 1	5357	GO:0005737|GO:0051015|GO:0005509|GO:0005200|GO:0070062
A_33_P3324680	2.001
A_32_P223173	2.00125	LOC102725053	unconventional myosin-Vb-like	102725053
A_33_P3383326	2.00158	LPAR1	lysophosphatidic acid receptor 1	1902	GO:0005515|GO:0005886|GO:0035025|GO:0030139|GO:0007202|GO:0071673|GO:0007204|GO:0001965|GO:0000187|GO:0005543|GO:0043197|GO:0043198|GO:0051482|GO:0043123|GO:0060999|GO:0043065|GO:0009986|GO:0004930|GO:0042552|GO:0071453|GO:0032060|GO:0030165|GO:0007186|GO:0005887|GO:0010977|GO:0070915
A_23_P214950	2.00211	PERP	PERP, TP53 apoptosis effector	64065	GO:0030057|GO:0005739|GO:0005794|GO:0002934|GO:0072332|GO:0097186|GO:0005887|GO:0034113|GO:0097202|GO:0045862
A_23_P77493	2.00246	TUBB3	tubulin, beta 3 class III	10381	GO:0005515|GO:0042277|GO:0030424|GO:0051258|GO:0005874|GO:0003924|GO:0005634|GO:0005525|GO:0055085|GO:0030425|GO:0071944|GO:0006184|GO:0005737|GO:0007067|GO:0006457|GO:0007411|GO:0043025|GO:0005200|GO:0051084|GO:0007017|GO:0044267|GO:0070062
A_24_P251841	2.00247	SETD7	SET domain containing (lysine methyltransferase) 7	80854	GO:0005515|GO:0006355|GO:0070828|GO:0005694|GO:0005730|GO:0006325|GO:0034968|GO:0018027|GO:0016279|GO:0018026|GO:0006351|GO:0006974|GO:0018024|GO:0002039|GO:0005654|GO:0016568
A_33_P3399380	2.00367
A_24_P782308	2.00386	NEDD4L	neural precursor cell expressed, developmentally down-regulated 4-like, E3 ubiquitin protein ligase	23327	GO:0005515|GO:0010467|GO:0004842|GO:2000810|GO:0009651|GO:0006513|GO:0006367|GO:0016874|GO:2000650|GO:0006883|GO:0019058|GO:0060306|GO:0015459|GO:2001259|GO:2000009|GO:0005622|GO:0030104|GO:0034220|GO:0042787|GO:0010765|GO:0010038|GO:0007179|GO:0003085|GO:0070062|GO:0086005|GO:0000122|GO:0044325|GO:2001288|GO:0005654|GO:0045732|GO:0016567|GO:0005886|GO:0005634|GO:0005829|GO:0045807|GO:0005737|GO:…
A_23_P12363	2.0039	ROR1	receptor tyrosine kinase-like orphan receptor 1	4919	GO:0043235|GO:0005515|GO:0017147|GO:0005737|GO:0005886|GO:0005887|GO:0018108|GO:0004714|GO:0007169|GO:0005524
A_33_P3338116	2.00451	LAMB2	laminin, beta 2 (laminin S)	3913	GO:0072249|GO:0060041|GO:0005605|GO:0014044|GO:0045202|GO:0005576|GO:0005608|GO:0048677|GO:0043260|GO:0005604|GO:0031012|GO:0005178|GO:0072274|GO:0005198|GO:0007411|GO:0007528|GO:0014002|GO:0030198|GO:0007155|GO:0007601|GO:0070062
A_24_P387875	2.00488	KCNJ10	potassium channel, inwardly rectifying subfamily J, member 10	3766	GO:0005515|GO:0021554|GO:0005886|GO:0022010|GO:0055075|GO:0007268|GO:0042802|GO:0016323|GO:0016324|GO:0006954|GO:0015272|GO:0051289|GO:0048169|GO:0007628|GO:0034765|GO:0006813|GO:0009637|GO:0005102|GO:0010107|GO:0051385|GO:0051384|GO:0060075|GO:0005524|GO:0005902|GO:0060081|GO:0005887|GO:0051935|GO:0007601|GO:0051930
A_23_P85703	2.00543	SOX13	SRY (sex determining region Y)-box 13	9580	GO:0043565|GO:0005515|GO:0006355|GO:0003700|GO:0045586|GO:0005654|GO:0005634|GO:0009653|GO:0006351
A_33_P3392192	2.0055
A_33_P3251841	2.00584	DSEL	dermatan sulfate epimerase-like	92126	GO:0030208|GO:0000139|GO:0005975|GO:0009405|GO:0008146|GO:0044281|GO:0016021|GO:0030204|GO:0016853|GO:0030203
A_23_P132041	2.00608	CNBD2	cyclic nucleotide binding domain containing 2	140894	GO:0030552|GO:0007283|GO:0005829
A_33_P3479449	2.00619	lnc-IL1R2-2	lnc-IL1R2-2:1
A_33_P3267814	2.00775	MICAL3	microtubule associated monooxygenase, calponin and LIM domain containing 3	57553	GO:0017137|GO:0005886|GO:0003779|GO:0005634|GO:0006887|GO:0071949|GO:0005737|GO:0007010|GO:0016709|GO:0030042|GO:0005654|GO:0008270|GO:0005856|GO:0055114
A_23_P70355	2.00932	SERPINB6	serpin peptidase inhibitor, clade B (ovalbumin), member 6	5269	GO:0010951|GO:0043234|GO:0005737|GO:0004867|GO:0002020|GO:0005615|GO:0070062|GO:0005829
A_33_P3291379	2.00959	MSGN1	mesogenin 1	343930	GO:0007379|GO:0045944|GO:0003682|GO:0001756|GO:0046983|GO:0005634|GO:0001228|GO:0003677|GO:0030154|GO:0006351
A_33_P3708413	2.0096	MFAP5	microfibrillar associated protein 5	8076	GO:0030198|GO:0001527|GO:0005576|GO:0043206|GO:0005201
A_24_P193093	2.00978	KLRK1	killer cell lectin-like receptor subfamily K, member 1	22914	GO:0005515|GO:0005886|GO:0009986|GO:0031295|GO:0030154|GO:0007165|GO:0030101|GO:0005887|GO:0045087|GO:0050776|GO:0045954|GO:0030246|GO:0004872|GO:0016021
A_33_P3266010	2.00991	RIN1	Ras and Rab interactor 1	9610	GO:0005515|GO:0008306|GO:0005886|GO:0030425|GO:0006897|GO:0043547|GO:0007165|GO:0005737|GO:0031914|GO:0043025|GO:0007613|GO:0005856|GO:0017016|GO:0005096
A_21_P0011145	2.01005	XLOC_l2_003737
A_23_P163235	2.01166	CKMT1A	creatine kinase, mitochondrial 1A	548596	GO:0005739|GO:0004111|GO:0034641|GO:0016310|GO:0006600|GO:0005743|GO:0044281|GO:0005524|GO:0070062
A_23_P64611	2.01324	P2RY6	pyrimidinergic receptor P2Y, G-protein coupled, 6	5031	GO:0030321|GO:0016323|GO:0045029|GO:0016324|GO:0005886|GO:0045028|GO:0005887|GO:0004930|GO:0007200|GO:0035589|GO:0014911
A_21_P0011483	2.01357	XLOC_l2_005503
A_32_P99100	2.01436	PTPRK	protein tyrosine phosphatase, receptor type, K	5796	GO:0005515|GO:0010839|GO:0030424|GO:0008285|GO:0008013|GO:0035335|GO:0030425|GO:0034644|GO:0006470|GO:0005912|GO:0005911|GO:0005001|GO:0048041|GO:0043025|GO:0007179|GO:0007155|GO:0004725|GO:0030336|GO:0031256|GO:0045295|GO:0009986|GO:0019901|GO:0045786|GO:0007165|GO:0016477|GO:0005887|GO:0034394|GO:0034614|GO:0016021|GO:0045892|GO:0001750
A_23_P35617	2.01453	PLCE1	phospholipase C, epsilon 1	51196	GO:0045859|GO:0005515|GO:0019722|GO:0043647|GO:0005886|GO:0008283|GO:0007200|GO:0007265|GO:0046578|GO:0044281|GO:0006940|GO:0001558|GO:0007204|GO:0032835|GO:0007205|GO:0005829|GO:0005085|GO:0007507|GO:0004629|GO:0000187|GO:0005737|GO:0007173|GO:0007010|GO:0006651|GO:0017016|GO:0048016|GO:0043547|GO:0016042|GO:0008277|GO:0000139|GO:0004435|GO:0005057|GO:0019899|GO:0006644
A_23_P301521	2.01466	KIAA1462	KIAA1462	57608	GO:0005912|GO:0005911|GO:0007155
A_23_P352870	2.01531	PVRL2	poliovirus receptor-related 2 (herpesvirus entry mediator B)	5819	GO:0005515|GO:0001675|GO:0005886|GO:0007289|GO:0007286|GO:0033005|GO:0030382|GO:0042803|GO:0042802|GO:0060370|GO:0005915|GO:0005911|GO:0001618|GO:0007010|GO:0042271|GO:0050839|GO:0007156|GO:0002891|GO:0070062|GO:0009986|GO:0034329|GO:0019064|GO:0009615|GO:0015026|GO:0045216|GO:0032990|GO:0009566|GO:0051654|GO:0007165|GO:0044406|GO:0050776|GO:0045954|GO:0002860|GO:0016021|GO:0046814|GO:0005925|GO:…
A_23_P133408	2.01532	CSF2	colony stimulating factor 2 (granulocyte-macrophage)	1437	GO:0005515|GO:0071803|GO:0008284|GO:0010744|GO:0045740|GO:0042523|GO:0001892|GO:0032747|GO:0005576|GO:0097028|GO:0005125|GO:0005615|GO:0010628|GO:0042045|GO:0006955|GO:0071222|GO:0042116|GO:0045918|GO:2001240|GO:0043011|GO:0008083|GO:0005129
A_33_P3393971	2.01542	PKP1	plakophilin 1	5317	GO:0030057|GO:0005515|GO:0005882|GO:0005886|GO:0006915|GO:0005634|GO:0007275|GO:0030280|GO:0019215|GO:0006921|GO:0043231|GO:0007165|GO:0016337|GO:0045110|GO:0005654|GO:0004871|GO:0007155|GO:0005521|GO:0070062
A_23_P309619	2.01585	KIAA1671	KIAA1671	85379
A_21_P0007484	2.01604	LINC00941	long intergenic non-protein coding RNA 941	100287314
A_23_P59738	2.01645	MYL7	myosin, light chain 7, regulatory	58498	GO:0043197|GO:0005509|GO:0016459|GO:0031672
A_21_P0007535	2.0168	lnc-LRMP-4	lnc-LRMP-4:1
A_33_P3337627	2.01744	TRPC6	transient receptor potential cation channel, subfamily C, member 6	7225	GO:0005515|GO:0070301|GO:0005886|GO:0051928|GO:0007568|GO:0071456|GO:0030168|GO:0032414|GO:0055085|GO:0007204|GO:0070679|GO:0034220|GO:0007411|GO:0007596|GO:0036057|GO:0070588|GO:0015279|GO:0016021|GO:0006812
A_24_P401601	2.01768
A_24_P148026	2.01888	lnc-C1orf86-1	lnc-C1orf86-1:2
A_33_P3350726	2.0192	PPARG	peroxisome proliferator-activated receptor gamma	5468	GO:0005515|GO:0010467|GO:0043627|GO:0030308|GO:0006367|GO:0003700|GO:0044212|GO:0033189|GO:0009409|GO:0003707|GO:0007507|GO:0042953|GO:0042594|GO:0004879|GO:0019395|GO:0032869|GO:0010745|GO:0019903|GO:0030331|GO:0000122|GO:0001890|GO:0002674|GO:0045165|GO:0007186|GO:0032966|GO:0045087|GO:0045600|GO:0005654|GO:0008270|GO:0001012|GO:0015909|GO:0019899|GO:0045892|GO:0006629|GO:0033993|GO:0031100|GO:…
A_24_P344416	2.0197	DSC3	desmocollin 3	1825	GO:0030057|GO:0005886|GO:0045295|GO:0005509|GO:0050821|GO:0005576|GO:0001701|GO:0005737|GO:0016020|GO:0005911|GO:0016021|GO:0007155|GO:0007156
A_24_P753476	2.02117	GAS2L1P2	growth arrest-specific 2 like 1 pseudogene 2	340508
A_33_P3265376	2.02126	HOMER3	homer homolog 3 (Drosophila)	9454	GO:0005515|GO:0030054|GO:0005886|GO:0019904|GO:0007216|GO:0045178|GO:2001256|GO:0005575|GO:0006605|GO:0008022|GO:0005829|GO:0005737|GO:0035256|GO:0045211
A_23_P30254	2.02195	PLK2	polo-like kinase 2	10769	GO:0005515|GO:0007093|GO:0032436|GO:0007265|GO:0060291|GO:0060292|GO:0046599|GO:0032403|GO:0030425|GO:0032092|GO:0005622|GO:0000082|GO:0048167|GO:0007613|GO:0004871|GO:0061000|GO:0007052|GO:0043123|GO:0005813|GO:0043066|GO:0032486|GO:0005814|GO:0005524|GO:0004674|GO:0006468
A_33_P3599591	2.02215	PAPPA	pregnancy-associated plasma protein A, pappalysin 1	5069	GO:0007565|GO:0016020|GO:0006508|GO:0008270|GO:0005576|GO:0004222|GO:0044267|GO:0030154|GO:0008237
A_23_P119353	2.0225	RASIP1	Ras interacting protein 1	54922	GO:0007165|GO:0048471|GO:0005795|GO:0010507|GO:0048754|GO:0001525|GO:0032319|GO:0001570
A_33_P3369436	2.02279	lnc-GOLGA8J-3	lnc-GOLGA8J-3:2
A_23_P426663	2.02293	MITF	microphthalmia-associated transcription factor	4286	GO:0005515|GO:0006355|GO:0006366|GO:0003705|GO:0030316|GO:0044336|GO:0030318|GO:0005634|GO:0045670|GO:0000122|GO:0000978|GO:0000979|GO:0001227|GO:0043234|GO:0001077|GO:0045165|GO:0006461|GO:0046849|GO:0045944|GO:0042127|GO:0003682|GO:0046983|GO:0043010|GO:0045893
A_24_P228149	2.02331	KRT13	keratin 13, type I	3860	GO:0009314|GO:0071300|GO:0005198|GO:0007010|GO:0005634|GO:0045111|GO:0045095|GO:0043587|GO:0070062
A_21_P0003395	2.02346	lnc-NDST3-3	lnc-NDST3-3:1
A_21_P0002918	2.02353
A_23_P74799	2.02372	SLC25A24	solute carrier family 25 (mitochondrial carrier; phosphate carrier), member 24	29957	GO:0005739|GO:0005737|GO:0005509|GO:0071277|GO:0005743|GO:0015867|GO:0034599|GO:0016021|GO:0005347|GO:0055085|GO:0006839|GO:0010941
A_23_P130027	2.02448	EPN3	epsin 3	55040	GO:0005515|GO:0048471|GO:0005905|GO:0030136|GO:0005634|GO:0019897|GO:0070062|GO:0008289
A_33_P3381318	2.02576	FAM160A1	family with sequence similarity 160, member A1	729830
A_33_P3415820	2.02616	THBS1	thrombospondin 1	7057	GO:0005515|GO:0006986|GO:0034976|GO:0003417|GO:0005615|GO:0032914|GO:0034605|GO:0001948|GO:0010763|GO:0006493|GO:0030198|GO:0032026|GO:0030335|GO:0009986|GO:0017134|GO:0005509|GO:0030169|GO:0030168|GO:0010748|GO:0010595|GO:0010751|GO:0010596|GO:0005178|GO:0010754|GO:0032570|GO:0001786|GO:0010759|GO:0005788|GO:0010757|GO:0009897|GO:0001953|GO:0005783|GO:0010811|GO:0002040|GO:0036066|GO:0000187|GO:…
A_32_P89899	2.02697	GABRG1	gamma-aminobutyric acid (GABA) A receptor, gamma 1	2565	GO:0043235|GO:0005230|GO:0030054|GO:0004890|GO:0045211|GO:0034707|GO:0007268|GO:0007214|GO:0050811|GO:0005254
A_33_P3590673	2.02746	SNHG18	small nucleolar RNA host gene 18 (non-protein coding)	100505806
A_23_P318904	2.02769	SERTAD4	SERTA domain containing 4	56256	GO:0005634
A_23_P117782	2.02793	LARP6	La ribonucleoprotein domain family, member 6	55323	GO:0006396|GO:0005737|GO:0000166|GO:0030529|GO:0003723|GO:0005634|GO:0006417
A_23_P203540	2.02851	EHF	ets homologous factor	26298	GO:0003700|GO:0005794|GO:0006357|GO:0006366|GO:0008283|GO:0000981|GO:0005634|GO:0007275|GO:0000978|GO:0003677|GO:0001077|GO:0045944|GO:0030855|GO:0005654|GO:0045893
A_33_P3258206	2.03148	OR6N2	olfactory receptor, family 6, subfamily N, member 2	81442	GO:0050911|GO:0050907|GO:0004984|GO:0007186|GO:0005886|GO:0004930|GO:0016021|GO:0004888
A_33_P3354106	2.03163	KPNA7	karyopherin alpha 7 (importin alpha 8)	402569	GO:0019221|GO:0008565|GO:0005654|GO:0006606|GO:0005829
A_33_P3237135	2.03207	MMP2	matrix metallopeptidase 2 (gelatinase A, 72kDa gelatinase, 72kDa type IV collagenase)	4313	GO:0005515|GO:0005886|GO:0004252|GO:0005634|GO:0035987|GO:0005615|GO:0030017|GO:0005739|GO:0071230|GO:0022617|GO:0007411|GO:0030198|GO:0030574|GO:0006508|GO:0001666|GO:0048013|GO:0007566|GO:0005578|GO:0005576|GO:0001525|GO:0060346|GO:0001957|GO:0060325|GO:0045089|GO:0008270|GO:0004222|GO:0001955|GO:0044267
A_32_P46571	2.0325	RHBDL2	rhomboid, veinlet-like 2 (Drosophila)	54933	GO:0005886|GO:0004252|GO:0006508|GO:0016021
A_23_P312358	2.03254	BEND7	BEN domain containing 7	222389	GO:0005515|GO:0070062
A_33_P3417589	2.03276
A_23_P44436	2.03307	GKN1	gastrokine 1	56287	GO:0003674|GO:0008284|GO:0007586|GO:0051781|GO:0005576|GO:0005575|GO:0030141|GO:0008083
A_19_P00805272	2.0341	KIAA1671	KIAA1671	85379
A_33_P3248997	2.03498
A_33_P3256920	2.03584	WNT7B	wingless-type MMTV integration site family, member 7B	7477	GO:0060710|GO:0072236|GO:0070307|GO:0071300|GO:0046330|GO:0005615|GO:0005109|GO:0016055|GO:0060033|GO:0005796|GO:0072089|GO:0051384|GO:0072207|GO:0072205|GO:0001701|GO:0021871|GO:0045165|GO:0050808|GO:0005788|GO:0060484|GO:0060535|GO:0032364|GO:0060482|GO:0051145|GO:0008284|GO:0060428|GO:0005886|GO:0032536|GO:0030324|GO:0060425|GO:0072054|GO:0045879|GO:0072053|GO:0048144|GO:0060669|GO:0072061|GO:…
A_33_P3307836	2.03602	LRRC7	leucine rich repeat containing 7	57554	GO:0005515|GO:0005737|GO:0030054|GO:0045211|GO:0014069
A_33_P3441639	2.03634	lnc-ANP32A-3	lnc-ANP32A-3:1
A_24_P185709	2.03748	EPB41L1	erythrocyte membrane protein band 4,1-like 1	2036	GO:0005886|GO:0030866|GO:0005198|GO:0007268|GO:0003779|GO:0005856|GO:0019898|GO:0005829
A_23_P71316	2.03831	RBPMS	RNA binding protein with multiple splicing	11030	GO:0005515|GO:0006396|GO:0006355|GO:0005737|GO:0000166|GO:0008143|GO:0003713|GO:0010862|GO:0005654|GO:0060391|GO:0006351
A_23_P65506	2.0384	SPTB	spectrin, beta, erythrocytic	6710	GO:0005515|GO:0007009|GO:0030097|GO:0008091|GO:0046982|GO:0009986|GO:0031235|GO:0030506|GO:0003779|GO:0014731|GO:0015629|GO:0051693|GO:0005829|GO:0043234|GO:0005737|GO:0051015|GO:0006779|GO:0007411|GO:0005200
A_33_P3229815	2.0427	LINC00656	long intergenic non-protein coding RNA 656	200261
A_23_P256413	2.04488	CMTM7	CKLF-like MARVEL transmembrane domain containing 7	112616	GO:0016020|GO:0006935|GO:0002337|GO:0016021|GO:0005615|GO:0005125
A_23_P214267	2.04651	GPR110	G protein-coupled receptor 110	266977	GO:0007186|GO:0005886|GO:0004930|GO:0016021
A_23_P27133	2.04661	KRT15	keratin 15, type I	3866	GO:0005882|GO:0005515|GO:0008544|GO:0097110|GO:0005200|GO:0005634|GO:0070062
A_32_P199884	2.04698	HORMAD1	HORMA domain containing 1	84072	GO:0000794|GO:0007126|GO:0060629|GO:0048477|GO:0005694|GO:0051598|GO:0001824|GO:0051177|GO:0042138|GO:0005634|GO:0007283|GO:0007130
A_24_P810290	2.04998	PPAPDC1A	phosphatidic acid phosphatase type 2 domain containing 1A	196051	GO:0005886|GO:0046839|GO:0045087|GO:0016021|GO:0008195|GO:0038096
A_23_P143817	2.05083	MYLK	myosin light chain kinase	4638	GO:0005515|GO:0005516|GO:0051928|GO:0090303|GO:0032154|GO:0046872|GO:0005829|GO:0006939|GO:0005737|GO:0006936|GO:0005911|GO:0004687|GO:0007015|GO:0004683|GO:0070062|GO:0001725|GO:0030335|GO:0071476|GO:0014820|GO:0060414|GO:0032060|GO:0003779|GO:0005524|GO:0030027|GO:0006468
A_33_P3218783	2.05137	ANK3	ankyrin 3, node of Ranvier (ankyrin G)	288	GO:0008092|GO:0005515|GO:0030018|GO:0031594|GO:2000651|GO:0007409|GO:0043266|GO:0005764|GO:0019228|GO:0009925|GO:0010765|GO:0007411|GO:0045211|GO:0030674|GO:0005794|GO:0045296|GO:0009986|GO:0000281|GO:0071286|GO:0090314|GO:0030507|GO:0044325|GO:0045838|GO:0043034|GO:0005923|GO:0010650|GO:0007009|GO:0072660|GO:0005886|GO:0005783|GO:0043001|GO:0072661|GO:0030425|GO:0045184|GO:0016323|GO:0043194|GO:…
A_21_P0010596	2.05215	RNF223	ring finger protein 223	401934	GO:0008270|GO:0016021
A_33_P3359704	2.05362	ZNF703	zinc finger protein 703	80139	GO:0005515|GO:0006355|GO:0008284|GO:0030335|GO:0034333|GO:0010718|GO:0005634|GO:0034111|GO:0003676|GO:0046872|GO:0006351|GO:0016363|GO:0060828|GO:0043234|GO:0005737|GO:0060644|GO:0071392|GO:0070491|GO:0051726|GO:0017015|GO:0045892|GO:0033601
A_32_P226186	2.05417	KIAA1549	KIAA1549	57670	GO:0016021
A_33_P3215575	2.0556	ARHGEF10L	Rho guanine nucleotide exchange factor (GEF) 10-like	55160	GO:0005737|GO:0032321|GO:0005089
A_23_P422724	2.05605	PPIC	peptidylprolyl isomerase C (cyclophilin C)	5480	GO:0000413|GO:0016018|GO:0005737|GO:0006457|GO:0003755|GO:0070062
A_21_P0012961	2.05624	LOC255187	uncharacterized LOC255187	255187
A_32_P204205	2.05648	SIX4	SIX homeobox 4	51804	GO:0034504|GO:0003700|GO:0046661|GO:0048699|GO:0005634|GO:0048538|GO:0009653|GO:0048701|GO:0072075|GO:0032880|GO:0005737|GO:0043524|GO:0030238|GO:0045944|GO:0090190|GO:0050678|GO:0030910|GO:0043066|GO:0042472|GO:0045214|GO:0072107|GO:0006351|GO:0060037|GO:0061055|GO:0043565|GO:0072095|GO:0007519|GO:0008582|GO:0043586|GO:0045893|GO:0061197|GO:0045892|GO:0008584|GO:0051451
A_33_P3238290	2.05685	FAM65C	family with sequence similarity 65, member C	140876
A_23_P57268	2.05727	CXADR	coxsackie virus and adenovirus receptor	1525	GO:0005515|GO:0043005|GO:0031594|GO:0030054|GO:0005886|GO:0008013|GO:0030175|GO:0050900|GO:0005615|GO:0042802|GO:0030426|GO:0086067|GO:0007507|GO:0016323|GO:0051607|GO:0005912|GO:0010669|GO:0014704|GO:0005911|GO:0001618|GO:0016032|GO:0050839|GO:0071253|GO:0070633|GO:0007157|GO:0008354|GO:0031532|GO:0001669|GO:0030593|GO:0046629|GO:0005102|GO:0005576|GO:0030165|GO:0009615|GO:0045216|GO:0044297|GO:…
A_23_P24555	2.05843	PHLDB1	pleckstrin homology-like domain, family B, member 1	23187
A_32_P63562	2.05885	lnc-DNTTIP2-1	lnc-DNTTIP2-1:1
A_23_P153197	2.05924	TGIF1	TGFB-induced factor homeobox 1	7050	GO:0005515|GO:0010467|GO:0007368|GO:0006367|GO:0003700|GO:0008285|GO:0060041|GO:0009953|GO:0048146|GO:0010470|GO:0007179|GO:0003714|GO:0042493|GO:0070410|GO:0001843|GO:0007275|GO:0000122|GO:0000978|GO:0006351|GO:0001078|GO:0045666|GO:0048387|GO:0003682|GO:0038092|GO:0005654
A_23_P163682	2.05948	RHBDF1	rhomboid 5 homolog 1 (Drosophila)	64285	GO:0004252|GO:0008283|GO:0015031|GO:0042058|GO:0000139|GO:0016477|GO:0019838|GO:0061136|GO:0005789|GO:0006508|GO:0050709|GO:0050708|GO:0016021
A_23_P19657	2.06042	LRP11	low density lipoprotein receptor-related protein 11	84918	GO:0016021
A_33_P3375576	2.06101	MAP7	microtubule-associated protein 7	9053	GO:0016323|GO:0048471|GO:0005737|GO:0007163|GO:0005198|GO:0005875|GO:0015630|GO:0005874|GO:0005102|GO:0000226|GO:0006970|GO:0072659
A_33_P3227457	2.06219
A_23_P76364	2.06235	CD9	CD9 molecule	928	GO:0005515|GO:0008285|GO:0005886|GO:0006928|GO:0005615|GO:0007338|GO:0016324|GO:0009414|GO:0031092|GO:0007155|GO:0070062|GO:0032504|GO:0030913|GO:0030168|GO:0031982|GO:0030666|GO:0005178|GO:0007596|GO:0007420|GO:0007342|GO:0005887|GO:0014003|GO:0002576|GO:0009405|GO:0005925|GO:0030669|GO:0009897
A_23_P39364	2.06248	HOMER3	homer homolog 3 (Drosophila)	9454	GO:0005515|GO:0030054|GO:0005886|GO:0019904|GO:0007216|GO:0045178|GO:2001256|GO:0005575|GO:0006605|GO:0008022|GO:0005829|GO:0005737|GO:0035256|GO:0045211
A_23_P71379	2.06318	PSCA	prostate stem cell antigen	8000	GO:0005886|GO:0031225|GO:0070062
A_32_P305888	2.06475	SH3TC2	SH3 domain and tetratricopeptide repeats 2	79628	GO:0005886|GO:0033157|GO:0031410|GO:0055037|GO:0032287
A_23_P337262	2.06534	APCDD1	adenomatosis polyposis coli down-regulated 1	147495	GO:0017147|GO:0005887|GO:0030178|GO:0016055|GO:0001942|GO:0043615
A_24_P355944	2.06587	EFNB2	ephrin-B2	1948	GO:0005515|GO:0010839|GO:0048013|GO:0005886|GO:0002042|GO:0007267|GO:0009653|GO:2000727|GO:0046875|GO:0050920|GO:0005887|GO:0007411|GO:0009887|GO:0016032|GO:0007155|GO:0005925|GO:0001945
A_23_P419714	2.06608	BTBD11	BTB (POZ) domain containing 11	121551	GO:0046982|GO:0016021|GO:0060395
A_21_P0004416	2.0665	LOC102724530	uncharacterized LOC102724530	102724530
A_24_P129417	2.06942	BMP1	bone morphogenetic protein 1	649	GO:0005794|GO:0031988|GO:0005509|GO:0005578|GO:0005576|GO:0007275|GO:0044281|GO:0005125|GO:0005615|GO:0030154|GO:0001501|GO:0022617|GO:0001503|GO:0030198|GO:0001502|GO:0061036|GO:0042157|GO:0006508|GO:0008270|GO:0008233|GO:0004222|GO:0008083|GO:0008237
A_23_P61778	2.07015	NXN	nucleoredoxin	64359	GO:0030178|GO:0004791|GO:0005634|GO:0031397|GO:0072358|GO:0016055|GO:0047134|GO:0030154|GO:0055114|GO:0005829
A_21_P0006263	2.07108	lnc-RNF38-2	lnc-RNF38-2:1
A_33_P3420442	2.07225	CDK20	cyclin-dependent kinase 20	23552	GO:0005515|GO:0005929|GO:0007049|GO:0005737|GO:0051726|GO:0007275|GO:0006468|GO:0005634|GO:0005524|GO:0051301|GO:0004693
A_23_P410700	2.07241	C16orf46	chromosome 16 open reading frame 46	123775	GO:0005737|GO:0005654|GO:0005634
A_33_P3303900	2.0725	OR52B4	olfactory receptor, family 52, subfamily B, member 4 (gene/pseudogene)	143496	GO:0050911|GO:0004984|GO:0050890|GO:0007186|GO:0005886|GO:0004930|GO:0016021
A_33_P3307363	2.07481	LPHN2	latrophilin 2	23266	GO:0007186|GO:0005886|GO:0004930|GO:0016524|GO:0030246|GO:0016021
A_23_P114689	2.07564	ASAP3	ArfGAP with SH3 domain, ankyrin repeat and PH domain 3	55616	GO:0008060|GO:0005737|GO:0016477|GO:0051492|GO:0032850|GO:0008270|GO:0005925|GO:0001726
A_23_P115091	2.07589	RAB25	RAB25, member RAS oncogene family	57111	GO:0003382|GO:0005515|GO:0008284|GO:0031268|GO:0003924|GO:0031410|GO:0005525|GO:0006887|GO:0006886|GO:0032402|GO:0031143|GO:0006184|GO:0031489|GO:0016023|GO:0060627|GO:0032482|GO:0055037|GO:0010634|GO:0019003|GO:0031260|GO:0070062
A_24_P2648	2.07671	PTPN14	protein tyrosine phosphatase, non-receptor type 14	5784	GO:0003712|GO:0005515|GO:0030971|GO:0006355|GO:0008285|GO:0005634|GO:0035335|GO:0006351|GO:0001946|GO:0005737|GO:0006470|GO:0005654|GO:0005856|GO:0046825|GO:0004725
A_32_P135336	2.07691	LOC388242	coiled-coil domain containing 101 pseudogene	388242
A_23_P23966	2.07735	ZNF488	zinc finger protein 488	118738	GO:0005515|GO:0006366|GO:0006357|GO:0048714|GO:0014003|GO:0000981|GO:0005634|GO:0045892|GO:0003677|GO:0046872
A_23_P43898	2.07744	EPHX4	epoxide hydrolase 4	253152	GO:0016787|GO:0008152|GO:0016021
A_33_P3242508	2.0781	ZNF365	zinc finger protein 365	22891	GO:0005515|GO:0005737|GO:0005815
A_33_P3388391	2.07811	GJB4	gap junction protein, beta 4, 30,3kDa	127534	GO:0007608|GO:0007154|GO:0042048|GO:0005922|GO:0016021
A_23_P404494	2.07835	IL7R	interleukin 7 receptor	3575	GO:0005515|GO:0033089|GO:0008361|GO:0005886|GO:0004917|GO:0005576|GO:0003823|GO:0048535|GO:0048872|GO:0010628|GO:0000902|GO:0007165|GO:0006955|GO:0030217|GO:0042100|GO:0001915|GO:0038111|GO:0016049|GO:0016021|GO:0000018|GO:0009897|GO:0002377|GO:0007166
A_23_P48550	2.07892	CEP170B	centrosomal protein 170B	283638	GO:0005737|GO:0005874
A_33_P3374221	2.07942	LOC643936	uncharacterized LOC643936	643936
A_33_P3404316	2.07948	MIR100HG	mir-100-let-7a-2 cluster host gene (non-protein coding)	399959
A_33_P3265374	2.08008	HOMER3	homer homolog 3 (Drosophila)	9454	GO:0005515|GO:0030054|GO:0005886|GO:0019904|GO:0007216|GO:0045178|GO:2001256|GO:0005575|GO:0006605|GO:0008022|GO:0005829|GO:0005737|GO:0035256|GO:0045211
A_33_P3416127	2.08029	ZNF175	zinc finger protein 175	7728	GO:0051607|GO:0006355|GO:0005737|GO:0003700|GO:0005654|GO:0045111|GO:0003677|GO:0046872|GO:0006351
A_32_P196142	2.08068	LOC100130938	uncharacterized LOC100130938	100130938
A_23_P97990	2.08131	HTRA1	HtrA serine peptidase 1	5654	GO:0050679|GO:0050687|GO:0004252|GO:0001558|GO:0005615|GO:0005829|GO:0030514|GO:0031012|GO:0097187|GO:0006508|GO:0008236|GO:0030512|GO:0005520|GO:0070062
A_24_P734953	2.08221	TRNP1	TMF1-regulated nuclear protein 1	388610	GO:0061351|GO:0007049|GO:0006355|GO:0005719|GO:0042127|GO:0021696|GO:0051726|GO:0005634|GO:0003677|GO:0006351
A_23_P214026	2.08236	FBN2	fibrillin 2	2201	GO:0005515|GO:0035583|GO:0030501|GO:0005509|GO:0005578|GO:0001527|GO:0005576|GO:0030326|GO:0009653|GO:0045669|GO:0031012|GO:0060346|GO:0022617|GO:0030198|GO:0005201
A_33_P3273552	2.08378	KRT83	keratin 83, type II	3889	GO:0042633|GO:0008544|GO:0005198|GO:0007568|GO:0045095|GO:0005615
A_21_P0005032	2.08407	lnc-B3GAT2-3	lnc-B3GAT2-3:10
A_24_P149036	2.08534	DPYSL3	dihydropyrimidinase-like 3	1809	GO:0051219|GO:0017124|GO:0030336|GO:0016812|GO:0051491|GO:0048678|GO:0005615|GO:0044297|GO:0030027|GO:0005829|GO:0030426|GO:0035374|GO:0031941|GO:0071345|GO:0007411|GO:0010976|GO:0010977|GO:0051260|GO:0051764|GO:0051017|GO:0070382|GO:0006208
A_23_P103099	2.08551	RBFOX2	RNA binding protein, fox-1 homolog (C, elegans) 2	23543	GO:0005515|GO:0006397|GO:0008380|GO:0016070|GO:0003714|GO:0003723|GO:0005634|GO:0021942|GO:0003729|GO:0010724|GO:0048813|GO:0005737|GO:0000166|GO:0000381|GO:0042127|GO:0050885|GO:0005654|GO:0045892|GO:0030520|GO:0008134
A_23_P137097	2.08654	SLC16A2	solute carrier family 16, member 2 (thyroid hormone transporter)	6567	GO:0015718|GO:0005215|GO:0034220|GO:0016020|GO:0005887|GO:0008028|GO:0015349|GO:0006810|GO:0070327|GO:0016021|GO:0015293
A_24_P131522	2.08699	ANTXR1	anthrax toxin receptor 1	84168	GO:0005515|GO:0022414|GO:0005886|GO:0009986|GO:0031258|GO:0031532|GO:0005518|GO:0031527|GO:0046872|GO:0007165|GO:0051015|GO:0009405|GO:0034446|GO:0016021|GO:0010008|GO:0070062|GO:0004888
A_23_P216610	2.0902	SUSD1	sushi domain containing 1	64420	GO:0005509|GO:0016021
A_23_P29394	2.0938	ATP13A4	ATPase type 13A4	84239	GO:0008152|GO:0006874|GO:0005789|GO:0016021|GO:0016887|GO:0005524|GO:0046872|GO:0006812
A_33_P3215113	2.09518	LDOC1	leucine zipper, down-regulated in cancer 1	23641	GO:0005515|GO:0008285|GO:0005730|GO:0005634
A_23_P161686	2.09584	ARHGAP32	Rho GTPase activating protein 32	9743	GO:0005515|GO:0051056|GO:0030054|GO:0007264|GO:0014069|GO:0015629|GO:0005829|GO:0043547|GO:0000139|GO:0043197|GO:0045211|GO:0005789|GO:0035091|GO:0005938|GO:0010008|GO:0005096
A_24_P77904	2.09638	HOXA10	homeobox A10	3206	GO:0005515|GO:0005667|GO:0060065|GO:0042826|GO:0009954|GO:0005634|GO:0007275|GO:0030326|GO:0007283|GO:0000978|GO:0009952|GO:0006351|GO:0007338|GO:0001077|GO:0001501|GO:0005737|GO:0045944|GO:0008584
A_23_P162142	2.09665	TSKU	tsukushi, small leucine rich proteoglycan	25987	GO:0010468|GO:0021960|GO:0021540|GO:0021670|GO:0030178|GO:0061073|GO:0005615
A_24_P928217	2.09677	FAM134A	family with sequence similarity 134, member A	79137	GO:0016021
A_21_P0014114	2.09688	GATA2-AS1	GATA2 antisense RNA 1	101927167
A_23_P58082	2.09751	CCDC80	coiled-coil domain containing 80	151887	GO:0030198|GO:0010811|GO:0005614|GO:0001968|GO:0008201|GO:0005604
A_24_P406060	2.09948	RNF144B	ring finger protein 144B	255488	GO:0005515|GO:0005737|GO:0004842|GO:0031966|GO:0042787|GO:0016874|GO:0006915|GO:0000151|GO:0008270|GO:0016021
A_33_P3772937	2.10051	KRT8P12	keratin 8 pseudogene 12	90133
A_21_P0000597	2.10164	CTSLP8	cathepsin L pseudogene 8	1518
A_23_P40880	2.10254	CMTM8	CKLF-like MARVEL transmembrane domain containing 8	152189	GO:0005737|GO:0006935|GO:0005634|GO:0016021|GO:0005615|GO:0005125
A_33_P3467872	2.10599	LINC00343	long intergenic non-protein coding RNA 343	144920
A_23_P30666	2.10602	TNFRSF21	tumor necrosis factor receptor superfamily, member 21	27242	GO:0005515|GO:0050852|GO:0030424|GO:2000666|GO:0001783|GO:2001180|GO:0005886|GO:0042552|GO:2000663|GO:0031226|GO:0006915|GO:0030889|GO:0044281|GO:0051402|GO:0042130|GO:0002250|GO:0048713|GO:0005887|GO:0006959|GO:0071356|GO:0097252|GO:0044255|GO:0031642
A_23_P60499	2.10662	ZNF462	zinc finger protein 462	58499	GO:0045944|GO:0006325|GO:0005634|GO:0003677|GO:0046872|GO:0006351|GO:0043392
A_33_P3410235	2.10762	DUOXA1	dual oxidase maturation factor 1	90527	GO:2000609|GO:0005886|GO:0045666|GO:0050727|GO:0005789|GO:0016021|GO:0015031|GO:2000379|GO:0042743
A_23_P15101	2.10837	TMC5	transmembrane channel-like 5	79838	GO:0016021|GO:0070062|GO:0006811
A_21_P0006968	2.10855	SFTA1P	surfactant associated 1, pseudogene	207107
A_33_P3359047	2.10956	LYPD6	LY6/PLAUR domain containing 6	130574	GO:0005576
A_33_P3349637	2.11001	PCDH1	protocadherin 1	5097	GO:0005886|GO:0005911|GO:0005887|GO:0005509|GO:0007267|GO:0007156|GO:0007399
A_21_P0002135	2.11132
A_23_P139704	2.11162	DUSP6	dual specificity phosphatase 6	1848	GO:0014070|GO:0034142|GO:0042663|GO:0060420|GO:0051409|GO:0009953|GO:0051403|GO:0030154|GO:0035335|GO:0005829|GO:0000188|GO:0002756|GO:0005737|GO:0002755|GO:0070373|GO:0034138|GO:0017017|GO:0004725|GO:0048011|GO:0043065|GO:0038124|GO:0038123|GO:0034134|GO:0042493|GO:0002224|GO:0040036|GO:0045087|GO:0005654|GO:0034166|GO:0035666|GO:0034146|GO:0034162
A_23_P171143	2.11216	TSPAN6	tetraspanin 6	7105	GO:0005515|GO:0007165|GO:0039532|GO:0016021|GO:0004871|GO:0043123|GO:0070062
A_24_P122337	2.11378	SYTL4	synaptotagmin-like 4	94121	GO:0005215|GO:0005813|GO:0017137|GO:0005886|GO:0050714|GO:0006887|GO:0042043|GO:0006886|GO:0008021|GO:0045921|GO:0005737|GO:0071985|GO:0005543|GO:0005654|GO:0008270|GO:0030141|GO:0046676|GO:0030658|GO:0005768|GO:0019898
A_21_P0014829	2.11403
A_33_P3608210	2.11489	MIR31HG	MIR31 host gene (non-protein coding)	554202
A_23_P158925	2.1153	GPR125	G protein-coupled receptor 125	166647	GO:0007186|GO:0004930|GO:0016021|GO:0009897
A_23_P156327	2.11683	TGFBI	transforming growth factor, beta-induced, 68kDa	7045	GO:0005515|GO:0005802|GO:0005886|GO:0008283|GO:0005518|GO:0050840|GO:0005578|GO:0005576|GO:0001525|GO:0005615|GO:0005604|GO:0031012|GO:0007162|GO:0005178|GO:0030198|GO:0002062|GO:0007155|GO:0007601|GO:0050896|GO:0070062
A_33_P3393170	2.11829	CAPN5	calpain 5	726	GO:0007165|GO:0005737|GO:0004198|GO:0009986|GO:0006508|GO:0005925|GO:0070062
A_21_P0002161	2.11892	lnc-SOX11-4	lnc-SOX11-4:1
A_33_P3306146	2.11957	PLAU	plasminogen activator, urokinase	5328	GO:0005515|GO:0033628|GO:0001666|GO:0010469|GO:0004252|GO:0005886|GO:0009986|GO:0014910|GO:0014909|GO:0005576|GO:2000097|GO:0005615|GO:0061041|GO:0007165|GO:0006935|GO:0007596|GO:0042127|GO:0006508|GO:0042730|GO:0005925|GO:0070062
A_33_P3217103	2.12008	RBFOX2	RNA binding protein, fox-1 homolog (C, elegans) 2	23543	GO:0005515|GO:0006397|GO:0008380|GO:0016070|GO:0003714|GO:0003723|GO:0005634|GO:0021942|GO:0003729|GO:0010724|GO:0048813|GO:0005737|GO:0000166|GO:0000381|GO:0042127|GO:0050885|GO:0005654|GO:0045892|GO:0030520|GO:0008134
A_21_P0013256	2.12132
A_21_P0012734	2.12135	lnc-MMRN1-2	lnc-MMRN1-2:4
A_23_P10442	2.12212	OSBPL1A	oxysterol binding protein-like 1A	114876	GO:0005515|GO:0005770|GO:0005634|GO:0005765|GO:0005622|GO:0019886|GO:0005737|GO:0005543|GO:0015485|GO:0006869|GO:0005654|GO:0016192|GO:0070062|GO:0008203
A_23_P92860	2.12271	CCNO	cyclin O	10309	GO:0004844|GO:0042384|GO:0007049|GO:0005737|GO:0042493|GO:0006284|GO:0005654|GO:0051301
A_24_P31929	2.12492	PRRG1	proline rich Gla (G-carboxyglutamic acid) 1	5638	GO:0005887|GO:0005509|GO:0005576
A_23_P428887	2.12522	KLHL34	kelch-like family member 34	257240	GO:0005615
A_33_P3344477	2.12592	FERMT2	fermitin family member 2	10979	GO:0005515|GO:0001725|GO:0031258|GO:0009986|GO:0034329|GO:0008360|GO:0005547|GO:0005634|GO:0072657|GO:0033622|GO:0031234|GO:0005829|GO:0005737|GO:0031941|GO:0007160|GO:0007229|GO:0048041|GO:0034446|GO:0005654|GO:0007179|GO:0016055|GO:0005925|GO:0005938|GO:0031674
A_33_P3327642	2.12682	AIM1L	absent in melanoma 1-like	55057	GO:0030246
A_19_P00321124	2.12703	LINC01468	long intergenic non-protein coding RNA 1468	101928687
A_32_P213330	2.12795	ARHGEF28	Rho guanine nucleotide exchange factor (GEF) 28	64283	GO:0035556|GO:0060052|GO:0048013|GO:0005886|GO:0032321|GO:0007411|GO:0003723|GO:0021955|GO:0005089|GO:0046872|GO:0005829
A_24_P68908	2.12859	LOC344887	NmrA-like family domain containing 1 pseudogene	344887
A_23_P147245	2.12897	OSBPL10	oxysterol binding protein-like 10	114884	GO:0015485|GO:0006869
A_23_P23296	2.12953	PKP1	plakophilin 1	5317	GO:0030057|GO:0005515|GO:0005882|GO:0005886|GO:0006915|GO:0005634|GO:0007275|GO:0030280|GO:0019215|GO:0006921|GO:0043231|GO:0007165|GO:0016337|GO:0045110|GO:0005654|GO:0004871|GO:0007155|GO:0005521|GO:0070062
A_23_P395582	2.12979	ZFP42	ZFP42 zinc finger protein	132625	GO:2000653|GO:0006355|GO:0003700|GO:0007286|GO:0005634|GO:0001701|GO:0006351|GO:0046872|GO:0043565|GO:0008585|GO:0043234|GO:0005737|GO:0007126|GO:0008584
A_19_P00319981	2.13127	LINC01503	long intergenic non-protein coding RNA 1503	100506119
A_23_P123848	2.13129	DAB2IP	DAB2 interacting protein	153090	GO:0005515|GO:0006986|GO:0032403|GO:0042803|GO:0042802|GO:0032312|GO:0043025|GO:0043122|GO:0034261|GO:0034260|GO:0043124|GO:0019901|GO:0042059|GO:0031235|GO:0031434|GO:0031435|GO:0014067|GO:0000122|GO:0005123|GO:0032266|GO:0038026|GO:0010596|GO:0007049|GO:0032320|GO:0010976|GO:0043184|GO:0040008|GO:0008625|GO:0030948|GO:0030424|GO:0034144|GO:0035662|GO:0017124|GO:0035924|GO:0008285|GO:0005886|GO:…
A_23_P48561	2.13313	EFS	embryonal Fyn-associated substrate	10278	GO:0035556|GO:0017124|GO:0005737|GO:0019904|GO:0007155
A_33_P3238166	2.13316	PXDN	peroxidasin	7837	GO:0005783|GO:0005578|GO:0005152|GO:0005615|GO:0046872|GO:0031012|GO:0006955|GO:0004601|GO:0001960|GO:0030198|GO:0042744|GO:0006979|GO:0070062|GO:0055114|GO:0005201|GO:0020037
A_33_P3369844	2.13359	CD24	CD24 molecule	100133941	GO:0045730|GO:0005515|GO:0072112|GO:0043627|GO:0005886|GO:0061098|GO:0031295|GO:0002237|GO:0031225|GO:0007204|GO:0032597|GO:0032913|GO:0072139|GO:0042104|GO:0016337|GO:0030296|GO:0030856|GO:0043406|GO:0007411|GO:0043408|GO:0032600|GO:0004871|GO:0016055|GO:0001775|GO:0042632|GO:0001666|GO:0009986|GO:0019901|GO:0097193|GO:2000768|GO:0001959|GO:0042325|GO:0002768|GO:0016020|GO:0016477|GO:0045121
A_32_P169179	2.1348	MSX2P1	msh homeobox 2 pseudogene 1	55545
A_33_P3397940	2.13559	CALML3-AS1	CALML3 antisense RNA 1	100132159
A_33_P3270863	2.13693	XDH	xanthine dehydrogenase	7498	GO:0051898|GO:2001213|GO:0008762|GO:0050660|GO:0044281|GO:0005615|GO:0042803|GO:0005829|GO:0006195|GO:1900745|GO:0005777|GO:0016903|GO:0005506|GO:0006919|GO:0004854|GO:0051537|GO:0004855|GO:0009055|GO:0055086|GO:1900747|GO:0043546|GO:0007595|GO:0006144|GO:0001937|GO:0010629|GO:0009115|GO:0001933|GO:2000379|GO:0045602|GO:0055114
A_33_P3824237	2.13797	LINC00857	long intergenic non-protein coding RNA 857	439990
A_21_P0013242	2.13989	XLOC_l2_013484
A_33_P3307197	2.13996	PTGFRN	prostaglandin F2 receptor inhibitor	5738	GO:0005515|GO:0005794|GO:0009986|GO:0005789|GO:0016021|GO:0034389
A_24_P49260	2.1407	SPTLC3	serine palmitoyltransferase, long chain base subunit 3	55304	GO:0006665|GO:0046520|GO:0004758|GO:0030148|GO:0030170|GO:0005789|GO:0044281|GO:0016021|GO:0017059
A_19_P00323413	2.14111	PTPN14	protein tyrosine phosphatase, non-receptor type 14	5784	GO:0003712|GO:0005515|GO:0030971|GO:0006355|GO:0008285|GO:0005634|GO:0035335|GO:0006351|GO:0001946|GO:0005737|GO:0006470|GO:0005654|GO:0005856|GO:0046825|GO:0004725
A_23_P37127	2.14243	FOXA1	forkhead box A1	3169	GO:0003700|GO:0006366|GO:0044212|GO:0000981|GO:2000049|GO:0005634|GO:0010719|GO:0045880|GO:0051091|GO:0048646|GO:0045944|GO:0006338|GO:0021904|GO:0060738|GO:0032355|GO:0060528|GO:0060743|GO:0060741|GO:0019904|GO:0060740|GO:0005730|GO:0048665|GO:0000122|GO:0042593|GO:0003677|GO:0043565|GO:0005902|GO:0001077|GO:0045931|GO:0060441|GO:0045666|GO:0060487|GO:0033148|GO:0042445|GO:0008134
A_23_P258410	2.14258	WNT7A	wingless-type MMTV integration site family, member 7A	7476	GO:0070307|GO:0090263|GO:0046330|GO:0071560|GO:0030010|GO:0005615|GO:0005109|GO:0000578|GO:0002062|GO:0007548|GO:0014834|GO:0032355|GO:0048018|GO:0051965|GO:0009986|GO:0014719|GO:0005796|GO:0031133|GO:0005125|GO:0010595|GO:0045165|GO:0050808|GO:0001502|GO:0005788|GO:0045893|GO:0042733|GO:0035567|GO:0021846|GO:0048103|GO:0005886|GO:0060066|GO:0009953|GO:0048864|GO:0007269|GO:0021707|GO:0008105|GO:…
A_24_P219474	2.14436	MGAT5B	mannosyl (alpha-1,6-)-glycoprotein beta-1,6-N-acetyl-glucosaminyltransferase, isozyme B	146664	GO:0005515|GO:0030144|GO:0000139|GO:0016021|GO:0006487|GO:0046872
A_33_P3332547	2.14443	IQCJ-SCHIP1	IQCJ-SCHIP1 readthrough	100505385
A_21_P0012384	2.14656
A_23_P58328	2.14721	ANXA10	annexin A10	11199	GO:0005739|GO:0005544|GO:0005509
A_33_P3322884	2.14836
A_33_P3263212	2.15077	LRRC7	leucine rich repeat containing 7	57554	GO:0005515|GO:0005737|GO:0030054|GO:0045211|GO:0014069
A_21_P0008826	2.15122	lnc-UNC13C-2	lnc-UNC13C-2:1
A_21_P0010245	2.15284	lnc-WRB-2	lnc-WRB-2:1
A_23_P118571	2.15312	SOST	sclerostin	50964	GO:0005515|GO:0005794|GO:0005578|GO:0005576|GO:0005615|GO:0009612|GO:0030514|GO:0031012|GO:2000054|GO:0030279|GO:0031333|GO:0001503|GO:0071374|GO:0045893|GO:0016055|GO:0090090|GO:0008201|GO:0008134
A_32_P101031	2.15515	LYPD1	LY6/PLAUR domain containing 1	116372	GO:0005886|GO:0031225
A_23_P410469	2.1554	MGC15885	uncharacterized protein MGC15885	197003
A_24_P11575	2.15558	CRIM1	cysteine rich transmembrane BMP regulator 1 (chordin-like)	51232	GO:0010951|GO:0005886|GO:0004867|GO:0005010|GO:0048009|GO:0016021|GO:0030165|GO:0001558|GO:0070062|GO:0007399|GO:0005520
A_23_P38732	2.15638	CDH2	cadherin 2, type 1, N-cadherin (neuronal)	1000	GO:0005515|GO:0008013|GO:0005886|GO:0048514|GO:0045202|GO:0016342|GO:0005916|GO:0016339|GO:0042692|GO:0016324|GO:0005913|GO:0014704|GO:0005911|GO:0007155|GO:0090090|GO:0007156|GO:0007157|GO:0070062|GO:0097150|GO:0045295|GO:0045294|GO:0019903|GO:0034329|GO:0005509|GO:0045216|GO:0030027|GO:0051149|GO:0016477|GO:0044331|GO:0010001|GO:0016021|GO:0043410|GO:0005925|GO:0051146|GO:0034332
A_23_P49338	2.15648	TNFRSF12A	tumor necrosis factor receptor superfamily, member 12A	51330	GO:0005515|GO:2001238|GO:0043065|GO:0005886|GO:0009986|GO:0045773|GO:0045765|GO:0001525|GO:0097191|GO:0001726|GO:0006931|GO:0061041|GO:0016021
A_23_P167389	2.15655	ARAP3	ArfGAP with RhoGAP domain, ankyrin repeat and PH domain 3	64411	GO:0005515|GO:0051056|GO:0030336|GO:0035021|GO:0005886|GO:0007264|GO:0043325|GO:0035024|GO:0008360|GO:0005547|GO:0001726|GO:0030027|GO:0005100|GO:0005829|GO:0008060|GO:0005737|GO:0032321|GO:0032312|GO:0007010|GO:0008270|GO:0016192|GO:0005856|GO:0030675
A_23_P54291	2.15674	DUOX1	dual oxidase 1	53905	GO:0050661|GO:0042554|GO:0042335|GO:0005509|GO:0019221|GO:0050665|GO:0051591|GO:0016324|GO:0004601|GO:0042446|GO:0006590|GO:0016174|GO:0016021|GO:0042744|GO:0006979|GO:0055114|GO:0020037
A_23_P127565	2.15739	LAYN	layilin	143903	GO:0009986|GO:0005540|GO:0030246|GO:0016021|GO:0005925|GO:0001726
A_33_P3274647	2.15741	CAMK2A	calcium/calmodulin-dependent protein kinase II alpha	815	GO:0005515|GO:0005516|GO:0030054|GO:0005886|GO:0051928|GO:0019221|GO:0007268|GO:0005634|GO:0042803|GO:0005829|GO:0005739|GO:0034605|GO:0000082|GO:0051092|GO:0046777|GO:0048168|GO:0018105|GO:0016301|GO:0010666|GO:0006816|GO:0004683|GO:0060333|GO:0046928|GO:0005524|GO:0030666|GO:0042734|GO:0004674|GO:0002931|GO:0035254|GO:0006468|GO:0005654|GO:1900034
A_23_P128323	2.15756	SCNN1A	sodium channel, non voltage gated 1 alpha subunit	6337	GO:0005515|GO:0007588|GO:0060170|GO:0005886|GO:0031514|GO:0050699|GO:0034706|GO:0003779|GO:0055078|GO:0055085|GO:0005829|GO:0015280|GO:0016324|GO:0034220|GO:0050909|GO:0050891|GO:0005887|GO:0035725|GO:0030864|GO:0006814|GO:0050896|GO:0009897|GO:0070062
A_24_P152325	2.15937
A_32_P76627	2.16003
A_23_P24903	2.16124	P2RY2	purinergic receptor P2Y, G-protein coupled, 2	5029	GO:0042312|GO:0005886|GO:0045028|GO:0005887|GO:0007200|GO:0006873|GO:0004872|GO:0035589|GO:0070257
A_23_P339818	2.16233	ARRDC4	arrestin domain containing 4	91947	GO:0005886|GO:0051443|GO:0005768
A_23_P1331	2.1635	COL13A1	collagen, type XIII, alpha 1	1305	GO:0005515|GO:0005886|GO:0005576|GO:0005600|GO:0030154|GO:0001958|GO:0016337|GO:0007160|GO:0022617|GO:0030198|GO:0005911|GO:0030574|GO:0005788|GO:0008201|GO:0001763
A_33_P3230166	2.16377	NALCN	sodium leak channel, non selective	259232	GO:0005515|GO:0005245|GO:0005886|GO:0086010|GO:0005272|GO:0030317|GO:0055085|GO:0070509|GO:0034220|GO:0070588|GO:0034765|GO:0035725|GO:0016021
A_21_P0010605	2.16692
A_21_P0002685	2.16739	lnc-PDE1A-1	lnc-PDE1A-1:3
A_33_P3351999	2.16764
A_23_P120982	2.16807	PKDREJ	polycystin (PKD) family receptor for egg jelly	10343	GO:0005262|GO:0060046|GO:0050982|GO:0016020|GO:0005886|GO:0005509|GO:0070588|GO:0016021|GO:0007340
A_23_P79259	2.16999	SH3BP4	SH3-domain binding protein 4	23677	GO:0043090|GO:0005515|GO:0030308|GO:0032007|GO:0008285|GO:0030136|GO:0005634|GO:0042802|GO:0006897|GO:0050790|GO:0005737|GO:0005905|GO:0071230|GO:0005092|GO:0017016|GO:0034260|GO:0070062|GO:0010508
A_23_P24884	2.17143	ST5	suppression of tumorigenicity 5	6764	GO:0017112|GO:0032851|GO:0070374
A_21_P0003854	2.17159	lnc-FAM160A1-1	lnc-FAM160A1-1:2
A_23_P92727	2.1724	RAI14	retinoic acid induced 14	26064	GO:0005739|GO:0005737|GO:0005654|GO:0005634|GO:0015629|GO:0005938
A_33_P3283646	2.17285
A_23_P330788	2.17476	IQSEC2	IQ motif and Sec7 domain 2	23096	GO:0043547|GO:0005802|GO:0005086|GO:0030054|GO:0030036|GO:0032012|GO:0005634|GO:0016192
A_23_P383819	2.1758	TBX3	T-box 3	6926	GO:0005515|GO:0035136|GO:0008284|GO:0060596|GO:0003167|GO:0030879|GO:0005634|GO:0060931|GO:0045662|GO:0001947|GO:0030539|GO:0046884|GO:0030857|GO:0001085|GO:0060021|GO:0009887|GO:0048332|GO:0008595|GO:0010159|GO:0001102|GO:0043066|GO:0001568|GO:0006357|GO:0060412|GO:0007569|GO:2000648|GO:0000122|GO:0000978|GO:0045787|GO:0001701|GO:0060923|GO:0003151|GO:0006351|GO:0043565|GO:0001078|GO:0001501|GO:…
A_23_P68487	2.17687	BMP7	bone morphogenetic protein 7	655	GO:0001656|GO:0005515|GO:0001657|GO:0034504|GO:0051216|GO:0005615|GO:0048596|GO:0009880|GO:0030198|GO:0007411|GO:0060548|GO:0072040|GO:0034116|GO:0032355|GO:0010664|GO:0010800|GO:0045746|GO:0030501|GO:0001707|GO:0030509|GO:0045786|GO:0005125|GO:0005160|GO:0060686|GO:0016358|GO:0060687|GO:0045839|GO:0001501|GO:0001503|GO:0070700|GO:0060272|GO:0070487|GO:0060485|GO:0045893|GO:0008083|GO:0040007|GO:…
A_23_P2271	2.17706	PTHLH	parathyroid hormone-like hormone	5744	GO:0010468|GO:0008284|GO:0008285|GO:0030819|GO:0007267|GO:0051428|GO:0005615|GO:0043433|GO:0005737|GO:0016485|GO:0060649|GO:0030855|GO:0043129|GO:0032331|GO:0007565|GO:0005794|GO:0048286|GO:0046058|GO:0005576|GO:0060659|GO:0001958|GO:0001501|GO:0007492|GO:0005179|GO:0002076|GO:0008544|GO:0005654|GO:0007189
A_24_P362540	2.17969	ASAP2	ArfGAP with SH3 domain, ankyrin repeat and PH domain 2	8853	GO:0043547|GO:0005515|GO:0008060|GO:0005886|GO:0032312|GO:0032580|GO:0008270|GO:0043085|GO:0008047
A_24_P50801	2.18145	NRP2	neuropilin 2	8828	GO:0048010|GO:0005886|GO:0021675|GO:0005576|GO:0001525|GO:0048846|GO:0046872|GO:0002116|GO:0010595|GO:0019955|GO:0019838|GO:0017154|GO:0001938|GO:0016020|GO:0007411|GO:0004872|GO:0005021|GO:0016021|GO:0038084|GO:0007155|GO:0008201
A_24_P282309	2.183	MYOF	myoferlin	26509	GO:0005515|GO:0031965|GO:0030947|GO:0005886|GO:0008015|GO:0007520|GO:0005635|GO:0031410|GO:0043231|GO:0034605|GO:0005543|GO:0006936|GO:0005901|GO:0001778|GO:0016021|GO:0030659|GO:0070062
A_33_P3446495	2.18429	FRMD4B	FERM domain containing 4B	23150	GO:0090162|GO:0005737|GO:0005856|GO:0005615|GO:0001726
A_23_P208788	2.18615	C19orf33	chromosome 19 open reading frame 33	64073	GO:0008150|GO:0003690|GO:0003697|GO:0005634
A_23_P348257	2.18648	NUAK1	NUAK family, SNF1-like kinase, 1	9891	GO:0005515|GO:0035507|GO:0005730|GO:0005634|GO:0005524|GO:0030155|GO:0046872|GO:0006974|GO:0002039|GO:0005737|GO:0004674|GO:0042127|GO:0015630|GO:0006468|GO:2000772|GO:0007155
A_33_P3343503	2.18918	SAMD4A	sterile alpha motif domain containing 4A	23034	GO:0017148|GO:0005737|GO:0030054|GO:0045202|GO:0045727|GO:0030371|GO:0030425
A_23_P52806	2.19035	BACE1	beta-site APP-cleaving enzyme 1	23621	GO:0008798|GO:0005515|GO:0005802|GO:0030424|GO:0005794|GO:0009986|GO:0005886|GO:0005770|GO:0005783|GO:0005771|GO:0050435|GO:0001540|GO:0005887|GO:0006508|GO:0016021|GO:0004190|GO:0006509|GO:0019899|GO:0030659|GO:0005768
A_23_P45365	2.19116	COL4A5	collagen, type IV, alpha 5	1287	GO:0031594|GO:0022617|GO:0030198|GO:0007528|GO:0007411|GO:0030574|GO:0005605|GO:0005587|GO:0005788|GO:0005576|GO:0005201
A_23_P383986	2.19195	CHST15	carbohydrate (N-acetylgalactosamine 4-sulfate 6-O) sulfotransferase 15	51363	GO:0030206|GO:0000139|GO:0005975|GO:0009405|GO:0050659|GO:0044281|GO:0019319|GO:0016021|GO:0050656|GO:0030204|GO:0030203
A_33_P3291445	2.19253	PIGK	phosphatidylinositol glycan anchor biosynthesis, class K	10026	GO:0005515|GO:0006501|GO:0034235|GO:0016255|GO:0003756|GO:0030176|GO:0003923|GO:0004197|GO:0016020|GO:0006457|GO:0005789|GO:0006508|GO:0042765|GO:0044267|GO:0043687
A_23_P108404	2.19363	AGAP1	ArfGAP with GTPase domain, ankyrin repeat and PH domain 1	116987	GO:0043547|GO:0008060|GO:0005737|GO:0005543|GO:0032312|GO:0007264|GO:0008270|GO:0015031|GO:0005525
A_23_P46045	2.19664	RGS5	regulator of G-protein signaling 5	8490	GO:0043547|GO:0007165|GO:0005737|GO:0008277|GO:0005886|GO:0038032|GO:0005096
A_24_P345679	2.19741	MLF1	myeloid leukemia factor 1	4291	GO:0005515|GO:0005737|GO:0019904|GO:0007050|GO:0005654|GO:0005634|GO:0002318|GO:0003677|GO:0006351
A_23_P251293	2.19763	SNCG	synuclein, gamma (breast cancer-specific protein 1)	6623	GO:0071464|GO:0008344|GO:0048471|GO:0009306|GO:0005815|GO:0005886|GO:0043014|GO:0042493|GO:0048487|GO:0005819|GO:0046928|GO:0007268|GO:0042220|GO:0014059|GO:0005737|GO:0050808|GO:0002118|GO:0043025|GO:0043679|GO:0070062
A_19_P00803151	2.19781	LINC01503	long intergenic non-protein coding RNA 1503	100506119
A_33_P3280521	2.19834	MFAP3L	microfibrillar-associated protein 3-like	9848	GO:0005886|GO:0016021
A_23_P6045	2.19868	DEFB126	defensin, beta 126	81623	GO:0009986|GO:0030112|GO:0045087|GO:0005576|GO:0042742
A_24_P915692	2.19898	PHLDA1	pleckstrin homology-like domain, family A, member 1	22822	GO:0005515|GO:0043065|GO:0005886|GO:0045210|GO:0021879|GO:0005730|GO:0006915|GO:0005654|GO:0030659
A_24_P200854	2.19982	HOXA2	homeobox A2	3199	GO:0003700|GO:0007379|GO:0071300|GO:0001709|GO:0021658|GO:0021568|GO:0048703|GO:0000122|GO:0009953|GO:0009952|GO:0006351|GO:0043565|GO:0008045|GO:0045668|GO:0045665|GO:0002076|GO:0045944|GO:0035284|GO:0042474|GO:0005654
A_33_P3237257	2.20042	AGBL1-AS1	AGBL1 antisense RNA 1	727915
A_23_P52336	2.2034	UNC5B	unc-5 homolog B (C, elegans)	219699	GO:0005515|GO:0043524|GO:0043065|GO:0007411|GO:2001240|GO:0014068|GO:0016021|GO:0097190|GO:0033564
A_33_P3237729	2.20568	PDLIM4	PDZ and LIM domain 4	8572	GO:0005515|GO:0008270
A_24_P286114	2.20578	SLC1A3	solute carrier family 1 (glial high affinity glutamate transporter), member 3	6507	GO:0005886|GO:0007605|GO:0005314|GO:0070779|GO:0005313|GO:0007268|GO:0042995|GO:0031223|GO:0048667|GO:0050885|GO:0043025|GO:0009416|GO:0043205|GO:0017153|GO:0046677|GO:0006811|GO:0009986|GO:0006537|GO:0051938|GO:0021545|GO:0042493|GO:0009611|GO:0055085|GO:0016020|GO:0050806|GO:0001504|GO:0016021|GO:0016595|GO:0009449
A_24_P12626	2.20635	CAV1	caveolin 1, caveolae protein, 22kDa	857	GO:0005515|GO:0043627|GO:0019915|GO:0010524|GO:0030879|GO:0006940|GO:0030301|GO:0005113|GO:0042802|GO:0005622|GO:0016050|GO:0000165|GO:0031397|GO:0032507|GO:0005938|GO:0042632|GO:0005811|GO:0019901|GO:0000122|GO:0019217|GO:0044325|GO:0016504|GO:0043234|GO:0005929|GO:0005887|GO:0007519|GO:0002931|GO:0032570|GO:0006641|GO:0045121|GO:0019899|GO:0005925|GO:0032091|GO:0005886|GO:0005783|GO:0031295|GO:…
A_33_P3397865	2.20659	TNNT1	troponin T type 1 (skeletal, slow)	7138	GO:0031014|GO:0045932|GO:0030049|GO:0005861|GO:0003009|GO:0031444|GO:0005523|GO:0005829
A_23_P436145	2.20725	LOC100507431	uncharacterized LOC100507431	100507431
A_24_P348203	2.20939	LRRC8E	leucine rich repeat containing 8 family, member E	80131	GO:0005515|GO:0005886|GO:0016021|GO:0006811
A_32_P437004	2.20977	XG	Xg blood group	7499	GO:0008150|GO:0003674|GO:0005887
A_21_P0009558	2.20981	lnc-CCDC68-1	lnc-CCDC68-1:1
A_33_P3416634	2.2109	PRSS41	protease, serine, 41	360226	GO:0005886|GO:0004252|GO:0006508|GO:0043229|GO:0031225
A_21_P0009960	2.2115	lnc-NCOA3-2	lnc-NCOA3-2:1
A_23_P110957	2.21162	FOXF2	forkhead box F2	2295	GO:0005667|GO:0000977|GO:0003700|GO:0005634|GO:0048566|GO:0001837|GO:0001228|GO:0003677|GO:0048596|GO:0006351|GO:0042249|GO:0043565|GO:0030198|GO:0045944|GO:0060021|GO:0048806|GO:0045893|GO:0045892|GO:0008134
A_33_P3227375	2.21209	THBS2	thrombospondin 2	7058	GO:0051965|GO:0005515|GO:0016525|GO:0005509|GO:0031091|GO:0005576|GO:0007155|GO:0008201|GO:0005604
A_33_P3409090	2.21341	CNTN1	contactin 1	1272	GO:0005886|GO:0021549|GO:0031225|GO:0010628|GO:0001948|GO:0007219|GO:0016020|GO:0007411|GO:0010765|GO:0010976|GO:0030246|GO:0007155|GO:0070062
A_33_P3252939	2.21394	MYLK4	myosin light chain kinase family, member 4	340156	GO:0004674|GO:0006468|GO:0005524|GO:0070062
A_33_P3330264	2.21451	CXCL1	chemokine (C-X-C motif) ligand 1 (melanoma growth stimulating activity, alpha)	2919	GO:0008009|GO:0070098|GO:0030036|GO:0008285|GO:0008283|GO:0005102|GO:0005576|GO:0045236|GO:0043085|GO:0005615|GO:0002690|GO:0007399|GO:0035556|GO:0007165|GO:0006955|GO:0006954|GO:0006935|GO:0007186|GO:0060326|GO:0032496|GO:0008047|GO:0008083
A_23_P161424	2.21593	PLXDC2	plexin domain containing 2	84898	GO:0005515|GO:0007275|GO:0004872|GO:0016021|GO:0070062
A_23_P76249	2.21662	KRT6B	keratin 6B, type II	3854	GO:0005200|GO:0045095|GO:0007398|GO:0070062
A_33_P3302075	2.21812	UGT1A8	UDP glucuronosyltransferase 1 family, polypeptide A8	54576	GO:0017144|GO:0005783|GO:0032870|GO:0042803|GO:0045922|GO:0008144|GO:0042573|GO:0006631|GO:0005496|GO:0008202|GO:0004857|GO:2001030|GO:0052697|GO:0005504|GO:0052696|GO:0046982|GO:0052695|GO:0015020|GO:0009804|GO:0051348|GO:0043086|GO:0051552|GO:0009813|GO:0001972|GO:0005789|GO:0045939|GO:0016021|GO:0019899
A_33_P3240747	2.21817	LOC100130899	uncharacterized LOC100130899	100130899
A_23_P104798	2.21885	IL18	interleukin 18	3606	GO:0005515|GO:0042346|GO:0007267|GO:0042088|GO:0032819|GO:0030155|GO:0005615|GO:0045662|GO:0005829|GO:0042094|GO:0042104|GO:0006955|GO:0042092|GO:0006954|GO:0030101|GO:0000165|GO:0042095|GO:0031663|GO:0070062|GO:0032729|GO:0032740|GO:0032725|GO:0042253|GO:0042231|GO:0005576|GO:0030431|GO:0001525|GO:0005125|GO:0010628|GO:0071407|GO:0042033|GO:0034105|GO:0050729|GO:0051142
A_33_P3423979	2.22025	PALLD	palladin, cytoskeletal associated protein	23022	GO:0005515|GO:0030018|GO:0005886|GO:0005884|GO:0003779|GO:0005634|GO:0015629|GO:0001726|GO:0030027|GO:0005739|GO:0051371|GO:0005737|GO:0007010|GO:0005925
A_23_P252306	2.22108	ID1	inhibitor of DNA binding 1, dominant negative helix-loop-helix protein	3397	GO:0005515|GO:0060426|GO:0003700|GO:0060425|GO:0048514|GO:0005634|GO:0043433|GO:0007507|GO:0031648|GO:0043408|GO:0046983|GO:0007179|GO:0046677|GO:0043066|GO:0005794|GO:0045765|GO:0001525|GO:0000122|GO:0030509|GO:0006351|GO:0043392|GO:0043534|GO:0045668|GO:0001886|GO:0032963|GO:0007623|GO:0005654|GO:0045892|GO:0010621
A_23_P106682	2.22111	EMP2	epithelial membrane protein 2	2013	GO:0005515|GO:0008219|GO:2001212|GO:0070252|GO:0008284|GO:0005886|GO:0008283|GO:0005634|GO:0045022|GO:0070836|GO:0032147|GO:0005737|GO:0016324|GO:0010594|GO:0007015|GO:0007155|GO:0019900|GO:2001046|GO:0005794|GO:0019901|GO:0009986|GO:0007566|GO:0032060|GO:0045765|GO:0045177|GO:0031410|GO:0072659|GO:0043534|GO:0005178|GO:0000139|GO:0007160|GO:0016477|GO:0001913|GO:0034394|GO:0005901|GO:0003093|GO:…
A_24_P303480	2.22116	RAB32	RAB32, member RAS oncogene family	10981	GO:0035650|GO:0005515|GO:0005802|GO:0042470|GO:0035651|GO:0035612|GO:0003924|GO:0005525|GO:0006886|GO:0045335|GO:0005739|GO:0006184|GO:0031905|GO:0030742|GO:0016020|GO:0019882|GO:0035646|GO:0030670|GO:0032482|GO:0019003|GO:0090382|GO:0005769
A_23_P217379	2.22116	COL4A6	collagen, type IV, alpha 6	1288	GO:0022617|GO:0030198|GO:0030574|GO:0005587|GO:0005788|GO:0005576|GO:0007155|GO:0005201
A_23_P215790	2.22304	EGFR	epidermal growth factor receptor	1956	GO:0005515|GO:0042698|GO:0033590|GO:0005615|GO:0006412|GO:0033594|GO:0042802|GO:0005006|GO:0016337|GO:0021795|GO:0001948|GO:0003690|GO:0007173|GO:0000165|GO:0007411|GO:0007611|GO:0042743|GO:0001942|GO:0004709|GO:0006979|GO:0031625|GO:0031965|GO:0030335|GO:0019901|GO:0009986|GO:0030122|GO:0019903|GO:0042059|GO:0006950|GO:0001892|GO:0018108|GO:0001889|GO:0005178|GO:0001503|GO:0008543|GO:0005789|GO:…
A_23_P45011	2.22333	PPP1R14C	protein phosphatase 1, regulatory (inhibitor) subunit 14C	81706	GO:0042325|GO:0005737|GO:0016020|GO:0004865|GO:0043086
A_33_P3275350	2.22374	NCS1	neuronal calcium sensor 1	23413	GO:0005515|GO:0030424|GO:0048471|GO:0000287|GO:0030054|GO:0005245|GO:0005886|GO:0019901|GO:0048015|GO:0005509|GO:0031045|GO:0014069|GO:0030425|GO:0043231|GO:0005829|GO:0045921|GO:0005737|GO:0045211|GO:0032580|GO:0010975|GO:0070588|GO:0070062
A_24_P331704	2.22377	KRT80	keratin 80, type II	144501	GO:0030057|GO:0005882|GO:0005737|GO:0005198|GO:0045095
A_33_P3255544	2.224	RNF130	ring finger protein 130	55819	GO:0005737|GO:0004842|GO:0016567|GO:0016874|GO:0006915|GO:0008270|GO:0005654|GO:0005634|GO:0016021|GO:0012501
A_23_P19030	2.22511	ARSI	arylsulfatase family, member I	340075	GO:0006665|GO:0006687|GO:0005788|GO:0005576|GO:0004065|GO:0044281|GO:0044267|GO:0046872|GO:0043687
A_23_P91081	2.22728	EPCAM	epithelial cell adhesion molecule	4072	GO:0005515|GO:0001657|GO:0008284|GO:0005886|GO:0009986|GO:0023019|GO:2000648|GO:2000048|GO:0016328|GO:0032403|GO:0048863|GO:0016323|GO:0016324|GO:0045944|GO:0005923|GO:0016021|GO:0070062
A_33_P3360665	2.22743	ACVR1	activin A receptor, type I	90	GO:0005515|GO:0003289|GO:0001655|GO:0001755|GO:0003183|GO:0046332|GO:0007281|GO:0042803|GO:0003143|GO:0004702|GO:0018107|GO:0007179|GO:0009968|GO:0023014|GO:0002526|GO:0001707|GO:0030501|GO:0032926|GO:0030509|GO:0032924|GO:0001701|GO:0001702|GO:0060923|GO:0048641|GO:0060037|GO:0071385|GO:0005887|GO:0048179|GO:0060389|GO:0045893|GO:0051145|GO:0016361|GO:2001237|GO:0007368|GO:0046872|GO:0000082|GO:…
A_33_P3307840	2.2279	LRRC7	leucine rich repeat containing 7	57554	GO:0005515|GO:0005737|GO:0030054|GO:0045211|GO:0014069
A_23_P34597	2.22956	CDA	cytidine deaminase	978	GO:0030308|GO:0009972|GO:0045980|GO:0019858|GO:0055086|GO:0005576|GO:0044281|GO:0043097|GO:0008655|GO:0042803|GO:0005829|GO:0051289|GO:0001882|GO:0004126|GO:0008270|GO:0006206|GO:0007166
A_23_P121120	2.2316	GPR87	G protein-coupled receptor 87	53836	GO:0008150|GO:0007186|GO:0045028|GO:0005887|GO:0035589|GO:0007194
A_23_P147397	2.23528	DYNC2H1	dynein, cytoplasmic 2, heavy chain 1	79659	GO:0007368|GO:0005886|GO:0009953|GO:0030326|GO:0005829|GO:0019886|GO:0045880|GO:0003774|GO:0008105|GO:0016485|GO:0007030|GO:0016887|GO:0035721|GO:0070062|GO:0006996|GO:0005794|GO:0021522|GO:0005930|GO:0005874|GO:0045177|GO:0072372|GO:0031512|GO:0003777|GO:0005524|GO:0042384|GO:0030286|GO:0030900
A_23_P106024	2.23644	JAG2	jagged 2	3714	GO:0030334|GO:0005515|GO:0007220|GO:0005886|GO:0042492|GO:0005509|GO:0005112|GO:0007283|GO:0030155|GO:0001701|GO:0030154|GO:0001501|GO:0003016|GO:0007049|GO:0009912|GO:0030217|GO:0016331|GO:0007219|GO:0005887|GO:0045061|GO:0042127|GO:0042475|GO:0008083
A_23_P372308	2.2386	RGMA	repulsive guidance molecule family member a	56963	GO:0005886|GO:0007411|GO:0005783|GO:0031225|GO:0030509|GO:0015026|GO:0070062
A_23_P10194	2.23956	SEZ6L2	seizure related 6 homolog (mouse)-like 2	26470	GO:0005886|GO:0005789|GO:0016021
A_24_P234415	2.24066	STAC	SH3 and cysteine rich domain	6769	GO:0035556|GO:0034605|GO:0005515|GO:0007165|GO:0046872|GO:0005829
A_33_P3382177	2.24132	TIMP2	TIMP metallopeptidase inhibitor 2	7077	GO:0005515|GO:0051045|GO:0008285|GO:0002020|GO:0005615|GO:0046872|GO:0030426|GO:0046580|GO:0022617|GO:0030198|GO:0043025|GO:0009725|GO:0034097|GO:0070062|GO:0009986|GO:0071310|GO:0042493|GO:0007568|GO:0032487|GO:0005578|GO:0005576|GO:0045762|GO:0007417|GO:0005604|GO:0048553|GO:0010951|GO:0005178|GO:0045930|GO:0045666|GO:0008191|GO:0008047|GO:0043410
A_33_P3373805	2.24143	LOC255187	uncharacterized LOC255187	255187
A_23_P58396	2.24244	PDGFC	platelet derived growth factor C	56034	GO:0005515|GO:0009986|GO:0005886|GO:0050730|GO:0045740|GO:0005576|GO:0005634|GO:0048146|GO:0009790|GO:0005161|GO:0007417|GO:0005615|GO:0042803|GO:0005737|GO:0007171|GO:0071230|GO:0000139|GO:0009887|GO:0005788|GO:0051781|GO:0048008|GO:0008083|GO:0070062
A_33_P3259228	2.24269	LOC642943	SPATA31 subfamily A pseudogene	642943
A_33_P3315385	2.24353	MPPED2	metallophosphoesterase domain containing 2	744	GO:0016787|GO:0008152|GO:0046872|GO:0007399
A_19_P00321671	2.24427	lnc-MMRN1-2	lnc-MMRN1-2:2
A_23_P7250	2.24444	CDS1	CDP-diacylglycerol synthase (phosphatidate cytidylyltransferase) 1	1040	GO:0006661|GO:0005783|GO:0044281|GO:0007165|GO:0004605|GO:0005789|GO:0016024|GO:0004142|GO:0016021|GO:0006644|GO:0006657|GO:0007602|GO:0046474
A_32_P151544	2.24554	KRT18	keratin 18, type I	3875	GO:0005515|GO:0005882|GO:0048471|GO:0043066|GO:0005815|GO:0045104|GO:0034451|GO:0097284|GO:0005730|GO:0097191|GO:0009653|GO:0033209|GO:0071944|GO:0005737|GO:0007049|GO:0005198|GO:0097110|GO:0016032|GO:0045095|GO:0043000|GO:0070062
A_33_P3389286	2.24649	SFN	stratifin	2810	GO:0005515|GO:0010839|GO:0051219|GO:0071901|GO:0030307|GO:0031424|GO:0061436|GO:0005634|GO:0001836|GO:0000079|GO:0003334|GO:0005615|GO:0005829|GO:0046827|GO:0005737|GO:1900740|GO:0061024|GO:0043154|GO:0030659|GO:0070062|GO:0008630|GO:0010482|GO:0019901|GO:0019904|GO:0006915|GO:0097193|GO:0007165|GO:0045606|GO:0008426|GO:0006469
A_23_P134454	2.24674	CAV1	caveolin 1, caveolae protein, 22kDa	857	GO:0005515|GO:0043627|GO:0019915|GO:0010524|GO:0030879|GO:0006940|GO:0030301|GO:0005113|GO:0042802|GO:0005622|GO:0016050|GO:0000165|GO:0031397|GO:0032507|GO:0005938|GO:0042632|GO:0005811|GO:0019901|GO:0000122|GO:0019217|GO:0044325|GO:0016504|GO:0043234|GO:0005929|GO:0005887|GO:0007519|GO:0002931|GO:0032570|GO:0006641|GO:0045121|GO:0019899|GO:0005925|GO:0032091|GO:0005886|GO:0005783|GO:0031295|GO:…
A_33_P3336686	2.24732	CLIC3	chloride intracellular channel 3	9022	GO:0005515|GO:0007165|GO:0006821|GO:0005737|GO:0005244|GO:0034707|GO:0034765|GO:0005634|GO:0005254|GO:0070062
A_24_P379233	2.24848	GJB3	gap junction protein, beta 3, 31kDa	2707	GO:0005737|GO:0005243|GO:0007154|GO:0007605|GO:0005921|GO:0043588|GO:0005922|GO:0016021|GO:0001890|GO:0055085|GO:0001701
A_21_P0013080	2.25049	C6orf132	chromosome 6 open reading frame 132	647024
A_21_P0007297	2.25162
A_23_P169039	2.25241	SNAI2	snail family zinc finger 2	6591	GO:0010839|GO:0033629|GO:0035921|GO:0060429|GO:0000790|GO:2000810|GO:0060693|GO:0006366|GO:0003705|GO:0007605|GO:0005634|GO:0001837|GO:2000811|GO:0035066|GO:0035414|GO:1900387|GO:0046872|GO:0005737|GO:0007219|GO:0014032|GO:0006933|GO:2001240|GO:0032642|GO:0060021|GO:0032331|GO:0090090|GO:0060070|GO:0030335|GO:0003198|GO:0003273|GO:2000647|GO:0000122|GO:0071479|GO:0044344|GO:0001649|GO:0043565|GO:…
A_21_P0000058	2.2554	PROM2	prominin 2	150696	GO:0060170|GO:0009986|GO:0031528|GO:0031410|GO:0042995|GO:0044393|GO:0043088|GO:2001287|GO:0005902|GO:0005929|GO:0016323|GO:0016324|GO:0031346|GO:0005887|GO:0015485|GO:0048550|GO:2000369|GO:0071914|GO:0001934|GO:0045121|GO:0070062
A_33_P3285545	2.25554	CLDN4	claudin 4	1364	GO:0007565|GO:0005886|GO:0061436|GO:0016328|GO:0016327|GO:0042802|GO:0007165|GO:0016324|GO:0009925|GO:0016338|GO:0005198|GO:0005887|GO:0032570|GO:0005923|GO:0004888
A_33_P3303810	2.25656	LAD1	ladinin 1	3898	GO:0005198|GO:0070062|GO:0005604
A_23_P501933	2.25744	CACNG6	calcium channel, voltage-dependent, gamma subunit 6	59285	GO:0005245|GO:0070588|GO:0034765|GO:0006816|GO:0005891
A_21_P0005374	2.25753	lnc-C7orf10-1	lnc-C7orf10-1:1
A_33_P3725227	2.25821	COBL	cordon-bleu WH2 repeat protein	23242	GO:0030424|GO:0048471|GO:0033504|GO:0005886|GO:0001757|GO:0005884|GO:0001843|GO:0048565|GO:0044294|GO:0044295|GO:0001726|GO:0030425|GO:0001889|GO:0003785|GO:1900029|GO:0000578|GO:0016020|GO:0051639|GO:0048669|GO:0043025|GO:0030041|GO:0030903|GO:0005938|GO:1900006
A_33_P3409159	2.26145	SLC22A23	solute carrier family 22, member 23	63027	GO:0022857|GO:0016021|GO:0055085|GO:0006811
A_19_P00323737	2.26411	PTPN14	protein tyrosine phosphatase, non-receptor type 14	5784	GO:0003712|GO:0005515|GO:0030971|GO:0006355|GO:0008285|GO:0005634|GO:0035335|GO:0006351|GO:0001946|GO:0005737|GO:0006470|GO:0005654|GO:0005856|GO:0046825|GO:0004725
A_23_P397910	2.26428	CBLC	Cbl proto-oncogene C, E3 ubiquitin protein ligase	23624	GO:0005154|GO:0017124|GO:0016567|GO:0016874|GO:0005509|GO:0042059|GO:0005634|GO:0042787|GO:0043407|GO:0007175|GO:0001784|GO:0008270|GO:0004871|GO:0007166|GO:0070062
A_23_P13083	2.26543	BARX2	BARX homeobox 2	8538	GO:0005667|GO:0014902|GO:0000977|GO:0001502|GO:0045944|GO:0003682|GO:0005730|GO:0000122|GO:0001228|GO:0003677|GO:0006351
A_23_P7866	2.26552	GPR115	G protein-coupled receptor 115	221393	GO:0007186|GO:0005886|GO:0004930|GO:0016021
A_23_P148990	2.26574	HMCN1	hemicentin 1	83872	GO:0031012|GO:0030054|GO:0005509|GO:0007601|GO:0005938|GO:0050896|GO:0070062|GO:0005604
A_32_P167239	2.26606	AFAP1L1	actin filament associated protein 1-like 1	134265	GO:0005737|GO:0030054|GO:0005886|GO:0071437|GO:0002102|GO:0005634
A_21_P0008868	2.26626	lnc-RP11-82I10,1,1-4	lnc-RP11-82I10,1,1-4:3
A_23_P748	2.26968	IRF6	interferon regulatory factor 6	3664	GO:0005515|GO:0000975|GO:0003700|GO:0008285|GO:0019221|GO:0005634|GO:0003677|GO:0043616|GO:0006351|GO:0005829|GO:0005737|GO:0060644|GO:0060337|GO:0030216|GO:0007050|GO:0048468|GO:0045893|GO:0070062|GO:0060333
A_24_P220485	2.27129	OLFML2A	olfactomedin-like 2A	169611	GO:0031012|GO:0030198|GO:0050840|GO:0005576|GO:0042803
A_23_P156445	2.27278	DDX43	DEAD (Asp-Glu-Ala-Asp) box polypeptide 43	55510	GO:0005622|GO:0004004|GO:0003723|GO:0008152|GO:0005524
A_33_P3228460	2.27395	FXYD3	FXYD domain containing ion transport regulator 3	5349	GO:0006821|GO:0050790|GO:0034220|GO:0005886|GO:0005887|GO:0034707|GO:0005789|GO:0051117|GO:0055085|GO:0005254|GO:0070062
A_32_P129752	2.27482	TMEM30B	transmembrane protein 30B	161291	GO:0005515|GO:0070863|GO:0005886|GO:0006869|GO:0016021
A_23_P337934	2.27485	FBLIM1	filamin binding LIM protein 1	54751	GO:0016337|GO:0001725|GO:0034329|GO:0031005|GO:0008360|GO:0008270|GO:0005938|GO:0005925|GO:0033623|GO:0005829
A_24_P404033	2.27575	ARPIN	actin-related protein 2/3 complex inhibitor	348110	GO:0030336|GO:0033058|GO:2000393|GO:0051126|GO:0030027
A_23_P201636	2.27638	LAMC2	laminin, gamma 2	3918	GO:0048471|GO:0034329|GO:0005576|GO:0005607|GO:0005615|GO:0005610|GO:0008544|GO:0016020|GO:0022617|GO:0030198|GO:0031581|GO:0007155|GO:0005938|GO:0008201
A_24_P206624	2.27784	FGFR2	fibroblast growth factor receptor 2	2263	GO:0005515|GO:0001657|GO:0033688|GO:0007409|GO:0009791|GO:0021860|GO:0042803|GO:0043231|GO:0031069|GO:0009880|GO:0007173|GO:0009887|GO:0005938|GO:0042472|GO:0005794|GO:0009986|GO:0017134|GO:0010453|GO:0030916|GO:0010518|GO:0018108|GO:0000122|GO:0001701|GO:0005887|GO:0008543|GO:0005654|GO:0038095|GO:0008286|GO:0008284|GO:0021847|GO:0005886|GO:0030324|GO:0007267|GO:0030177|GO:0005634|GO:0001837|GO:…
A_33_P3765708	2.2784	LINC00692	long intergenic non-protein coding RNA 692	285326
A_24_P96403	2.27943	RUNX1	runt-related transcription factor 1	861	GO:0005515|GO:0003700|GO:0071560|GO:0005634|GO:0042803|GO:0043231|GO:0031069|GO:2000872|GO:0071336|GO:0005737|GO:0045944|GO:0030854|GO:0070491|GO:0030099|GO:0030853|GO:0035162|GO:0030097|GO:0000975|GO:0000977|GO:0046982|GO:0005509|GO:0060216|GO:0009966|GO:0001228|GO:0007417|GO:0005524|GO:0003677|GO:0001701|GO:0045766|GO:0006351|GO:0005604|GO:0001889|GO:0071425|GO:0001501|GO:0048935|GO:0005654|GO:…
A_24_P892472	2.28013	EMX2OS	EMX2 opposite strand/antisense RNA	196047
A_23_P360797	2.28069	NTF3	neurotrophin 3	4908	GO:0008284|GO:0032856|GO:0050732|GO:0007267|GO:2000251|GO:0050731|GO:0021675|GO:0000187|GO:0043524|GO:0033138|GO:0007411|GO:0045944|GO:0032148|GO:0005166|GO:0030335|GO:0042490|GO:0048406|GO:0042552|GO:0005102|GO:0050804|GO:0005576|GO:0045687|GO:0007274|GO:0042056|GO:0050918|GO:0048484|GO:0007399|GO:0050930|GO:0007165|GO:0008544|GO:0007420|GO:0048812|GO:0007403|GO:0045664|GO:0007422|GO:0016023|GO:…
A_33_P3240787	2.28232	LOC100131910	uncharacterized LOC100131910	100131910
A_33_P3399318	2.28421	GNG12	guanine nucleotide binding protein (G protein), gamma 12	55970	GO:0021987|GO:0005886|GO:0005884|GO:0005834|GO:0007268|GO:0044281|GO:0030165|GO:0007165|GO:0006112|GO:0007186|GO:0071377|GO:0042301|GO:0032496|GO:0004871|GO:0070062
A_21_P0012988	2.28764
A_33_P3339070	2.28898	LINC00704	long intergenic non-protein coding RNA 704	100216001
A_23_P328323	2.29041	RAVER2	ribonucleoprotein, PTB-binding 2	55225	GO:0005737|GO:0000166|GO:0005634
A_19_P00322339	2.29083	LINC00707	long intergenic non-protein coding RNA 707	100507127
A_23_P208293	2.29106	PVRL2	poliovirus receptor-related 2 (herpesvirus entry mediator B)	5819	GO:0005515|GO:0001675|GO:0005886|GO:0007289|GO:0007286|GO:0033005|GO:0030382|GO:0042803|GO:0042802|GO:0060370|GO:0005915|GO:0005911|GO:0001618|GO:0007010|GO:0042271|GO:0050839|GO:0007156|GO:0002891|GO:0070062|GO:0009986|GO:0034329|GO:0019064|GO:0009615|GO:0015026|GO:0045216|GO:0032990|GO:0009566|GO:0051654|GO:0007165|GO:0044406|GO:0050776|GO:0045954|GO:0002860|GO:0016021|GO:0046814|GO:0005925|GO:…
A_33_P3364348	2.29207	JPH1	junctophilin 1	56704	GO:0014701|GO:0003674|GO:0030018|GO:0060402|GO:0007517|GO:0005886|GO:0060314|GO:0030314|GO:0016021|GO:0008307
A_23_P13094	2.29222	MMP10	matrix metallopeptidase 10 (stromelysin 2)	4319	GO:0030334|GO:0022617|GO:0030198|GO:0030574|GO:0005509|GO:0006508|GO:0005578|GO:0008270|GO:0005576|GO:0004222|GO:0005615
A_24_P408736	2.29317	GALNT5	polypeptide N-acetylgalactosaminyltransferase 5	11227	GO:0004653|GO:0006493|GO:0000139|GO:0030246|GO:0016266|GO:0016021|GO:0005575|GO:0044267|GO:0046872|GO:0006024|GO:0043687
A_23_P135257	2.29373	PRSS3	protease, serine, 3	5646	GO:0005515|GO:0009235|GO:0004252|GO:0005509|GO:0007586|GO:0006767|GO:0005576|GO:0044281|GO:0005615|GO:0006766|GO:0043542|GO:0045087|GO:0006508|GO:0008236|GO:0031638|GO:0070062
A_23_P161439	2.2949	ADIRF	adipogenesis regulatory factor	10974	GO:0003674|GO:0005737|GO:0045944|GO:0045600|GO:0072719|GO:0005654|GO:0005634|GO:0071478|GO:0030154|GO:0006351|GO:2001023|GO:0070062
A_33_P3364433	2.29787	ACVR1B	activin A receptor, type IB	91	GO:0005515|GO:0016361|GO:0030308|GO:0005886|GO:0046332|GO:0046872|GO:0000082|GO:0046777|GO:0004702|GO:0019838|GO:0048185|GO:0045944|GO:0018107|GO:0005024|GO:0007178|GO:0001942|GO:0031625|GO:0070062|GO:0046545|GO:0023014|GO:0006355|GO:0009986|GO:0010862|GO:0032927|GO:0097191|GO:0032924|GO:0007417|GO:0005524|GO:0001701|GO:0043235|GO:0007165|GO:0045648|GO:0005887|GO:0004674|GO:0048179|GO:0034711|GO:…
A_24_P649282	2.29808	LUZP2	leucine zipper protein 2	338645	GO:0005576
A_33_P3334877	2.29903	KRTAP10-4	keratin associated protein 10-4	386672	GO:0045095
A_32_P174572	2.30002	HTR7P1	5-hydroxytryptamine (serotonin) receptor 7 pseudogene 1	93164
A_23_P36825	2.30015	GPRC5A	G protein-coupled receptor, class C, group 5, member A	9052	GO:0007165|GO:0007186|GO:0005886|GO:0005887|GO:0004930|GO:0030659|GO:0070062|GO:0043231
A_23_P139912	2.30089	IGFBP6	insulin-like growth factor binding protein 6	3489	GO:0007165|GO:0008285|GO:0005794|GO:0043567|GO:0031994|GO:0031995|GO:0005576|GO:0044267|GO:0005615|GO:0001558|GO:0070062
A_23_P209978	2.30201	VSNL1	visinin-like 1	7447	GO:0019722|GO:0005509
A_33_P3246418	2.30273	MDFI	MyoD family inhibitor	4188	GO:0005515|GO:0060707|GO:0030178|GO:0005634|GO:0042994|GO:0048704|GO:0000122|GO:0007257|GO:0009790|GO:0009950|GO:0043392|GO:0005737|GO:0008134
A_24_P925040	2.30363	CAV2	caveolin 2	858	GO:0005515|GO:0008286|GO:0030133|GO:0048471|GO:0005886|GO:0005634|GO:0051259|GO:0006906|GO:0042803|GO:0070836|GO:0005622|GO:0016050|GO:0031748|GO:0060161|GO:0002080|GO:0048278|GO:0030512|GO:0007088|GO:0005794|GO:0048741|GO:0031410|GO:0031234|GO:0043547|GO:0043234|GO:0001938|GO:0000139|GO:0016020|GO:0005887|GO:0001937|GO:0005901|GO:0045121|GO:0007005|GO:0043410|GO:0005925|GO:0007029
A_23_P124619	2.30381	S100A14	S100 calcium binding protein A14	57402	GO:0048471|GO:0030054|GO:0034142|GO:0005886|GO:0005509|GO:0006915|GO:0042379|GO:0071624|GO:0055074|GO:0005737|GO:0015630|GO:0032496|GO:0005654|GO:0090026|GO:0042742|GO:0070062
A_32_P117354	2.30725	LIMCH1	LIM and calponin homology domains 1	22998	GO:0031032|GO:0008270|GO:0003779
A_23_P139143	2.30809	STX3	syntaxin 3	6809	GO:0005515|GO:0043005|GO:0008284|GO:0005886|GO:0050544|GO:0042581|GO:0031201|GO:0042582|GO:0060291|GO:0006886|GO:0030425|GO:0031175|GO:0030426|GO:0016324|GO:0050921|GO:0005911|GO:0000149|GO:2000010|GO:0031629|GO:0048278|GO:0070062|GO:0005773|GO:0030027|GO:0008021|GO:0045785|GO:0005484|GO:0016021
A_24_P238250	2.30932	LGALS7	lectin, galactoside-binding, soluble, 7	3963
A_32_P14457	2.30943	LOC101927418	uncharacterized LOC101927418	101927418
A_23_P256473	2.30971	SEMA3C	sema domain, immunoglobulin domain (Ig), short basic domain, secreted, (semaphorin) 3C	10512	GO:0042493|GO:0001756|GO:0001755|GO:0003350|GO:0003215|GO:0009791|GO:0005615|GO:0003151|GO:0006955|GO:0016020|GO:0001974|GO:0007411|GO:0060666|GO:0021915|GO:0060174|GO:0030215|GO:0004872|GO:0070062
A_23_P41114	2.31003	CSTA	cystatin A (stefin A)	1475	GO:0004869|GO:0010466|GO:0005634|GO:0002020|GO:0005615|GO:0001533|GO:0045861|GO:0010951|GO:0005737|GO:0016337|GO:0018149|GO:0005198|GO:0030216|GO:0005654|GO:0030674|GO:0070062
A_23_P211110	2.31009	SIM2	single-minded family bHLH transcription factor 2	6493	GO:0009880|GO:0007165|GO:0003700|GO:0046982|GO:0030324|GO:0005654|GO:0004871|GO:0000122|GO:0003677|GO:0030154|GO:0006351|GO:0007399
A_23_P160559	2.31016	ECM1	extracellular matrix protein 1	1893	GO:0005515|GO:0005134|GO:0010466|GO:0002020|GO:0005615|GO:0006954|GO:0001960|GO:0002828|GO:0004871|GO:0043123|GO:0070062|GO:2000404|GO:0006357|GO:0005578|GO:0001525|GO:0008022|GO:0030502|GO:0031214|GO:0045766|GO:0031012|GO:0007165|GO:0001938|GO:0001503|GO:0043236|GO:0019899
A_23_P3038	2.31194	GPX2	glutathione peroxidase 2 (gastrointestinal)	2877	GO:0004602|GO:0005737|GO:0001659|GO:0002862|GO:0051702|GO:0009609|GO:0009055|GO:0000302|GO:0070062|GO:0055114|GO:0005829
A_33_P3225948	2.31308	AJAP1	adherens junctions associated protein 1	55966	GO:0016323|GO:0016324|GO:0005912|GO:0016021|GO:0007155
A_33_P3278362	2.31398	ANKRD2	ankyrin repeat domain 2 (stretch responsive muscle)	26287	GO:0000791|GO:0043619|GO:0005634|GO:0000122|GO:0043422|GO:0035914|GO:0030017|GO:0045662|GO:0005829|GO:0031432|GO:0043231|GO:0006936|GO:0007517|GO:0016605|GO:0008307|GO:0031674
A_33_P3219527	2.314	RTKN2	rhotekin 2	219790	GO:0030097|GO:0007165|GO:0008284|GO:0005886
A_23_P13740	2.31884	NAV3	neuron navigator 3	89795	GO:0005640
A_19_P00802448	2.31979	lnc-ANKRA2-3	lnc-ANKRA2-3:1
A_24_P192301	2.32003	SEMA3A	sema domain, immunoglobulin domain (Ig), short basic domain, secreted, (semaphorin) 3A	10371	GO:0030424|GO:0021828|GO:0048843|GO:0021675|GO:0048846|GO:0030425|GO:0007413|GO:0021772|GO:0007411|GO:0060666|GO:0004872|GO:2001224|GO:0050919|GO:0006915|GO:0005576|GO:0048485|GO:0021785|GO:0048813|GO:0045499|GO:0016020|GO:0002027|GO:0048841|GO:0060385|GO:0021637|GO:0071526|GO:0048880|GO:0030215|GO:0021612|GO:0001764|GO:2000020|GO:0010633
A_24_P43810	2.32416	FAM83A	family with sequence similarity 83, member A	84985
A_23_P159937	2.3242	SLC6A8	solute carrier family 6 (neurotransmitter transporter), member 8	6535	GO:0015881|GO:0005886|GO:0005328|GO:0044281|GO:0005575|GO:0034641|GO:0003674|GO:0008150|GO:0006936|GO:0005887|GO:0006600|GO:0006810|GO:0006836|GO:0016021|GO:0005308|GO:0006814|GO:0005309
A_33_P3215948	2.32438	MPZL2	myelin protein zero-like 2	10205	GO:0005515|GO:0033077|GO:0005886|GO:0016021|GO:0005856|GO:0009653|GO:0007156
A_33_P3365978	2.32477	ST7-AS2	ST7 antisense RNA 2	93654
A_21_P0011578	2.32486
A_23_P53390	2.32496	PTPRB	protein tyrosine phosphatase, receptor type, B	5787	GO:0043235|GO:0005515|GO:0006470|GO:0005887|GO:0005001|GO:0016311|GO:0006796|GO:0001525|GO:0035335
A_23_P49155	2.32507	CDH3	cadherin 3, type 1, P-cadherin (placental)	1001	GO:0010838|GO:0005886|GO:0048023|GO:0031424|GO:0032912|GO:0003674|GO:0016337|GO:0005737|GO:0005913|GO:0001895|GO:0007155|GO:0060070|GO:0007156|GO:0060901|GO:0034329|GO:0042493|GO:0005509|GO:0045216|GO:0022405|GO:0010628|GO:0043568|GO:0032773|GO:0042060|GO:0016021|GO:0051796|GO:0007601|GO:0034332
A_23_P375372	2.32598	FGA	fibrinogen alpha chain	2243	GO:0005515|GO:0051258|GO:0005886|GO:0050714|GO:0072562|GO:0005615|GO:0043623|GO:0045921|GO:1900026|GO:0045907|GO:0030198|GO:0031091|GO:0034116|GO:0031093|GO:0070374|GO:0030674|GO:0050839|GO:0005938|GO:0070062|GO:0009986|GO:0090277|GO:0005102|GO:0005577|GO:0030168|GO:0005576|GO:2000261|GO:0072377|GO:0031982|GO:0070527|GO:0051592|GO:0007165|GO:0007160|GO:0007596|GO:0005198|GO:0045087|GO:0002576|GO:…
A_23_P154358	2.32685	PROM2	prominin 2	150696	GO:0060170|GO:0009986|GO:0031528|GO:0031410|GO:0042995|GO:0044393|GO:0043088|GO:2001287|GO:0005902|GO:0005929|GO:0016323|GO:0016324|GO:0031346|GO:0005887|GO:0015485|GO:0048550|GO:2000369|GO:0071914|GO:0001934|GO:0045121|GO:0070062
A_23_P92909	2.32693	SPINK6	serine peptidase inhibitor, Kazal type 6	404203	GO:0010951|GO:0004867|GO:0005576
A_23_P212469	2.32816	ENTPD3	ectonucleoside triphosphate diphosphohydrolase 3	956	GO:0017111|GO:0017110|GO:0005886|GO:0009143|GO:0009134|GO:0016021|GO:0005524
A_24_P35228	2.33015	GRHL2	grainyhead-like 2 (Drosophila)	79977	GO:0003700|GO:0008283|GO:0005634|GO:0048701|GO:0051973|GO:0035264|GO:0070830|GO:0005911|GO:0044030|GO:0043010|GO:0007155|GO:0003382|GO:0006357|GO:0034329|GO:0001843|GO:0090132|GO:0003208|GO:0001701|GO:0006351|GO:0043565|GO:0007420|GO:0060324|GO:0060463|GO:0021915|GO:0060487|GO:0042733
A_33_P3243887	2.33052	IL11	interleukin 11	3589	GO:0008284|GO:0005142|GO:0007267|GO:0050731|GO:0005576|GO:0005125|GO:0005615|GO:0046888|GO:0005737|GO:0033138|GO:0045944|GO:0030219|GO:0030183|GO:0045444|GO:2000352|GO:0043410|GO:0008083
A_33_P3260430	2.33147	SPRR2A	small proline-rich protein 2A	6700	GO:0005515|GO:0005737|GO:0008544|GO:0030216|GO:0031424|GO:0001533
A_21_P0006762	2.33244	LINC01468	long intergenic non-protein coding RNA 1468	101928687
A_33_P3379076	2.33354	LOC101929056	uncharacterized LOC101929056	101929056
A_33_P3216763	2.33606	EYA1	EYA transcriptional coactivator and phosphatase 1	2138	GO:0005515|GO:0001656|GO:0007389|GO:0001658|GO:0007605|GO:0003723|GO:0000132|GO:0035088|GO:0048704|GO:0005634|GO:0048752|GO:0045739|GO:0009653|GO:0046872|GO:0035335|GO:0006302|GO:0005737|GO:0045944|GO:0010212|GO:2001240|GO:0090103|GO:0072513|GO:0014706|GO:0042474|GO:0042473|GO:0004725|GO:0050679|GO:0045747|GO:0016576|GO:0016925|GO:0035909|GO:0048665|GO:0071600|GO:0006351|GO:0003151|GO:0060037|GO:…
A_23_P211007	2.3361	NRIP1	nuclear receptor interacting protein 1	8204	GO:0005515|GO:0030054|GO:0042826|GO:0019915|GO:0035257|GO:0005634|GO:0035259|GO:0050681|GO:0046965|GO:0045944|GO:0001046|GO:0003714|GO:0003713|GO:0030331|GO:0005730|GO:0001543|GO:0000122|GO:0006351|GO:0032922|GO:0000118|GO:0016607|GO:0007623|GO:0005654|GO:0045893|GO:0030521
A_23_P306987	2.33622	SOX7	SRY (sex determining region Y)-box 7	83595	GO:0001706|GO:0003700|GO:0008285|GO:0006357|GO:0006366|GO:0044212|GO:0003705|GO:0005634|GO:0060828|GO:0043280|GO:0043565|GO:0005737|GO:0045893|GO:0045892
A_21_P0001527	2.33781	lnc-GNG5-1	lnc-GNG5-1:1
A_23_P307544	2.33908	PLXNA2	plexin A2	5362	GO:0005515|GO:0030334|GO:0021935|GO:0005886|GO:0001756|GO:0060037|GO:0002116|GO:0005622|GO:0051642|GO:0017154|GO:0005887|GO:0007411|GO:0071526|GO:0021915|GO:0060174
A_21_P0009781	2.3409	UCA1	urothelial cancer associated 1 (non-protein coding)	652995
A_33_P3391796	2.3424	NOG	noggin	9241	GO:0005515|GO:0071773|GO:0060044|GO:0051216|GO:0048706|GO:0060302|GO:0005615|GO:0060676|GO:2000313|GO:0042803|GO:0090193|GO:0050679|GO:0030336|GO:0001706|GO:0001707|GO:0001843|GO:0030509|GO:0000122|GO:0001701|GO:0001649|GO:0008045|GO:0001501|GO:0061053|GO:0019955|GO:0060825|GO:0060272|GO:0042060|GO:0060173|GO:0042733|GO:0021533|GO:0021510|GO:2001234|GO:0060425|GO:0021983|GO:0001839|GO:0009953|GO:…
A_23_P63432	2.34417	RHBDL2	rhomboid, veinlet-like 2 (Drosophila)	54933	GO:0005886|GO:0004252|GO:0006508|GO:0016021
A_21_P0011904	2.34818	XLOC_l2_007884
A_23_P142239	2.34823	YIF1B	Yip1 interacting factor homolog B (S, cerevisiae)	90522	GO:0016021
A_33_P3418209	2.34899	ITGBL1	integrin, beta-like 1 (with EGF-like repeat domains)	9358	GO:0005576|GO:0007155
A_19_P00318539	2.35247	lnc-BTBD10-3	lnc-BTBD10-3:9
A_23_P122052	2.35354	GPX8	glutathione peroxidase 8 (putative)	493869	GO:0004602|GO:0004601|GO:0005788|GO:0016021|GO:0000302|GO:0055114
A_23_P89431	2.3562	CCL2	chemokine (C-C motif) ligand 2	6347	GO:0009408|GO:0035684|GO:0008360|GO:0019221|GO:0045202|GO:0005615|GO:0030968|GO:0043524|GO:0006935|GO:0000165|GO:0044299|GO:0031727|GO:0009887|GO:0007179|GO:0031663|GO:0010332|GO:0046677|GO:0005791|GO:0008009|GO:0032869|GO:0036006|GO:0032760|GO:0002523|GO:0007568|GO:0030593|GO:0033552|GO:0032967|GO:0007186|GO:0007187|GO:0043491|GO:0032570|GO:0010759|GO:0006987|GO:0044267|GO:0045471|GO:0031100|GO:…
A_23_P167096	2.36002	VEGFC	vascular endothelial growth factor C	7424	GO:0005515|GO:0008284|GO:0008285|GO:0030947|GO:0006929|GO:0050714|GO:0050731|GO:0060754|GO:0045776|GO:0005615|GO:0009887|GO:0051781|GO:0031093|GO:0031954|GO:0050679|GO:0048010|GO:0042493|GO:0002052|GO:0030168|GO:0005576|GO:0001525|GO:0042056|GO:0045766|GO:0050918|GO:0050930|GO:0007165|GO:0043536|GO:0016020|GO:0016331|GO:0007596|GO:0002576|GO:0043185|GO:0008083|GO:0001954
A_23_P96158	2.36077	KRT17	keratin 17, type I	3872	GO:0005515|GO:0005882|GO:0042289|GO:0045109|GO:0030307|GO:0031424|GO:0045727|GO:0071944|GO:0031069|GO:0007165|GO:0051798|GO:0005737|GO:0008544|GO:0005200|GO:0032395|GO:0070062
A_23_P45059	2.36276	DOCK1	dedicator of cytokinesis 1	1793	GO:0005515|GO:0048010|GO:0017124|GO:0007264|GO:0006915|GO:0005634|GO:0006911|GO:0005829|GO:0043547|GO:0005085|GO:0007165|GO:0005737|GO:0016477|GO:0016020|GO:0007596|GO:0007411|GO:0002244|GO:0007229|GO:0045087|GO:0005654|GO:0038096|GO:0005096
A_23_P332399	2.36573	GULP1	GULP, engulfment adaptor PTB domain containing 1	51454	GO:0007165|GO:0005737|GO:0006869|GO:0006915|GO:0004871|GO:0006911
A_24_P319923	2.36913	MYLK	myosin light chain kinase	4638	GO:0005515|GO:0005516|GO:0051928|GO:0090303|GO:0032154|GO:0046872|GO:0005829|GO:0006939|GO:0005737|GO:0006936|GO:0005911|GO:0004687|GO:0007015|GO:0004683|GO:0070062|GO:0001725|GO:0030335|GO:0071476|GO:0014820|GO:0060414|GO:0032060|GO:0003779|GO:0005524|GO:0030027|GO:0006468
A_23_P201386	2.37014	DDAH1	dimethylarginine dimethylaminohydrolase 1	23576	GO:0005739|GO:0003073|GO:0007263|GO:0000052|GO:0006527|GO:0003824|GO:0016597|GO:0046872|GO:0045766|GO:0016403|GO:0070062|GO:0045429
A_23_P112798	2.37184	CRIP2	cysteine-rich protein 2	1397	GO:0031012|GO:0030097|GO:0008284|GO:0008270|GO:0005938
A_24_P389608	2.372	PROSER2	proline and serine rich 2	254427
A_23_P501538	2.37266	HOXA3	homeobox A3	3200	GO:0006355|GO:0008284|GO:0003700|GO:0051216|GO:0048704|GO:0048538|GO:0001525|GO:0030878|GO:0009952|GO:0006351|GO:0048645|GO:0043565|GO:0060017|GO:0021615|GO:0001974|GO:0071837|GO:0005654|GO:0010159
A_21_P0003359	2.37335
A_23_P26386	2.37341	TPPP3	tubulin polymerization-promoting protein family member 3	51673	GO:0005737|GO:0015631|GO:0001578|GO:0005874|GO:0070062
A_23_P94501	2.37588	ANXA1	annexin A1	301	GO:0005515|GO:0070301|GO:0046632|GO:0005615|GO:0042803|GO:0003697|GO:0042127|GO:0032508|GO:0030674|GO:0032355|GO:0070062|GO:0033031|GO:2000483|GO:0031966|GO:0009986|GO:0005509|GO:0031394|GO:0071385|GO:0042063|GO:0043234|GO:0005929|GO:0000733|GO:0005925|GO:0030073|GO:0048306|GO:0001780|GO:0003727|GO:1900087|GO:0006200|GO:0005886|GO:0010165|GO:0043434|GO:0006928|GO:0031340|GO:0005634|GO:0001533|GO:…
A_23_P215913	2.37642	CLU	clusterin	1191	GO:1900221|GO:0006629|GO:0005515|GO:0048471|GO:0005783|GO:0032436|GO:0072562|GO:0005634|GO:0001836|GO:0005615|GO:0045429|GO:0005829|GO:0051787|GO:0005739|GO:0051788|GO:0006956|GO:0005737|GO:0032286|GO:0051092|GO:0006958|GO:0017038|GO:0031093|GO:0051131|GO:0001774|GO:0016887|GO:0031625|GO:0070062|GO:0032463|GO:0043065|GO:0031966|GO:0032760|GO:0043691|GO:0050821|GO:0034366|GO:0030168|GO:2001244|GO:…
A_23_P304450	2.37735	GATA6	GATA binding protein 6	2627	GO:0005515|GO:0060045|GO:0071773|GO:0043627|GO:0003700|GO:0006366|GO:0044212|GO:0000981|GO:0003705|GO:0003310|GO:0032911|GO:0032912|GO:0071158|GO:0060575|GO:0048645|GO:0003309|GO:0060430|GO:0055007|GO:0001103|GO:0019901|GO:0000122|GO:0070848|GO:0000979|GO:0001701|GO:0001889|GO:0060486|GO:0008270|GO:0005654|GO:0006644|GO:0045892|GO:0008134|GO:0051145|GO:0005634|GO:0051891|GO:0071371|GO:0045944|GO:…
A_23_P250156	2.38255	IGF2BP2	insulin-like growth factor 2 mRNA binding protein 2	10644	GO:0005515|GO:0017148|GO:0010467|GO:0048027|GO:0005634|GO:0009653|GO:0045182|GO:0005829|GO:0042035|GO:0005737|GO:0000166|GO:0051028|GO:0003730|GO:0005856
A_24_P256380	2.38308	WLS	wntless Wnt ligand secretion mediator	79971	GO:0005515|GO:0017147|GO:0001707|GO:0005886|GO:0031852|GO:0090263|GO:0032839|GO:0032590|GO:0000139|GO:0009948|GO:0031901|GO:0004871|GO:0016021|GO:0043123|GO:0016055|GO:0030659
A_33_P3229953	2.38501	EEF1A2	eukaryotic translation elongation factor 1 alpha 2	1917	GO:0005853|GO:0043065|GO:0010035|GO:0043025|GO:0003924|GO:0005634|GO:0005525|GO:0003746|GO:0008135|GO:0006414
A_32_P5276	2.3854	ARHGEF26	Rho guanine nucleotide exchange factor (GEF) 26	26084	GO:0032321|GO:0001886|GO:0097178|GO:0005089|GO:0001726
A_23_P73239	2.38795	NCKAP1	NCK-associated protein 1	10787	GO:0005515|GO:0031209|GO:0001756|GO:0030032|GO:0032403|GO:0048570|GO:0005829|GO:0032880|GO:0010592|GO:0042074|GO:0008078|GO:0070062|GO:0048010|GO:0010172|GO:0030950|GO:0031258|GO:0035050|GO:0007354|GO:0050821|GO:0006915|GO:0001843|GO:0045176|GO:0045175|GO:0007417|GO:0001701|GO:0048365|GO:0016601|GO:0007492|GO:0045087|GO:0048617|GO:0048340|GO:0016021|GO:2000601|GO:0005925|GO:0038096
A_23_P387184	2.38923	NHSL1	NHS-like 1	57224
A_24_P158946	2.39061	FGD4	FYVE, RhoGEF and PH domain containing 4	121512	GO:0030036|GO:0030035|GO:0031267|GO:0007264|GO:0008360|GO:0030032|GO:0030175|GO:0015629|GO:0046872|GO:0005829|GO:0005085|GO:0005737|GO:0007010|GO:0046847|GO:0005089|GO:0051056|GO:0048011|GO:0005794|GO:0043065|GO:0003779|GO:0097190|GO:0001726|GO:0030027|GO:0043088|GO:0043547|GO:0032321
A_23_P71530	2.39195	TNFRSF11B	tumor necrosis factor receptor superfamily, member 11b	4982	GO:0046685|GO:0043627|GO:0007584|GO:0042493|GO:0005578|GO:0006915|GO:0005576|GO:0005125|GO:0005615|GO:0045779|GO:0007165|GO:0001501|GO:0030198|GO:0032026|GO:0004872|GO:0042489
A_24_P411749	2.39488	GPR126	G protein-coupled receptor 126	57211	GO:0007186|GO:0005886|GO:0004930|GO:0016021
A_33_P3221203	2.39611	MMP13	matrix metallopeptidase 13 (collagenase 3)	4322	GO:0003417|GO:0005509|GO:0005518|GO:0005578|GO:0005576|GO:0030282|GO:0005615|GO:0001958|GO:0022617|GO:0030198|GO:0060349|GO:0030574|GO:0006508|GO:0008270|GO:0004222|GO:0044267
A_23_P71328	2.39735	MATN2	matrilin 2	4147	GO:0031012|GO:0005515|GO:0008150|GO:0003674|GO:0031104|GO:0008347|GO:0007411|GO:0005509|GO:0005578|GO:0001764|GO:0048678|GO:0005604
A_24_P156113	2.403	EHD2	EH-domain containing 2	30846	GO:0005515|GO:0048471|GO:0005886|GO:2001137|GO:0032456|GO:0019904|GO:0005509|GO:0005634|GO:0003676|GO:0005525|GO:0072659|GO:0005524|GO:0006897|GO:0016787|GO:0030866|GO:0007596|GO:0005901|GO:0008152|GO:0055038|GO:0010008|GO:0070062
A_24_P928969	2.40382	PTPN3	protein tyrosine phosphatase, non-receptor type 3	5774	GO:0005515|GO:0008092|GO:0051045|GO:2000649|GO:0035335|GO:0005737|GO:0006470|GO:0045930|GO:0009898|GO:0051117|GO:0001784|GO:0005856|GO:0004725|GO:0017080
A_33_P3308534	2.40427	OSBPL1A	oxysterol binding protein-like 1A	114876	GO:0005515|GO:0005770|GO:0005634|GO:0005765|GO:0005622|GO:0019886|GO:0005737|GO:0005543|GO:0015485|GO:0006869|GO:0005654|GO:0016192|GO:0070062|GO:0008203
A_21_P0006656	2.40467	LOC102724039	uncharacterized LOC102724039	102724039
A_33_P3293858	2.40802	MTUS2	microtubule associated tumor suppressor candidate 2	23281	GO:0008017|GO:0005515|GO:0005881|GO:0005813|GO:0042803
A_21_P0006730	2.40862
A_23_P204630	2.40962	NTN4	netrin 4	59277	GO:0016322|GO:0060668|GO:0005886|GO:0030198|GO:0007411|GO:0043237|GO:0005604
A_24_P348806	2.4098	PLEKHA7	pleckstrin homology domain containing, family A member 7	144100	GO:0090136|GO:0005915|GO:0005813|GO:0005737|GO:0030054|GO:0070097|GO:0005634|GO:0045218|GO:0070062
A_23_P111995	2.4129	LOXL2	lysyl oxidase-like 2	4017	GO:0005515|GO:0005634|GO:0002040|GO:0035064|GO:0001837|GO:0005615|GO:0070492|GO:0030199|GO:0032332|GO:0007155|GO:0018277|GO:0005044|GO:0001666|GO:0005507|GO:0005694|GO:0004720|GO:0003714|GO:0007568|GO:0009055|GO:0016570|GO:0006351|GO:0006898|GO:0005604|GO:0016020|GO:0043542|GO:0003682|GO:0001935|GO:0005654|GO:0046688|GO:0045892|GO:0006464|GO:0055114
A_23_P259127	2.41315	ESRP1	epithelial splicing regulatory protein 1	54845	GO:0008380|GO:0006397|GO:0000166|GO:0043484|GO:0005634|GO:0003729
A_24_P364236	2.41332	NDUFC2	NADH dehydrogenase (ubiquinone) 1, subcomplex unknown, 2, 14,5kDa	4718	GO:0022904|GO:0005737|GO:0005747|GO:0006120|GO:0005743|GO:0044281|GO:0016021|GO:0008137|GO:0044237
A_24_P67395	2.41611	KRT8	keratin 8, type II	3856	GO:0005882|GO:0005515|GO:0030018|GO:0097284|GO:0005634|GO:0032403|GO:0016363|GO:0005737|GO:0016010|GO:0005911|GO:0097110|GO:0016032|GO:0045111|GO:0045095|GO:0070062|GO:0060706|GO:0045214|GO:0097191|GO:0033209|GO:0042383|GO:0005198|GO:0051599|GO:0043034|GO:0005654|GO:0051707
A_23_P349566	2.41836	CCDC85A	coiled-coil domain containing 85A	114800
A_32_P142440	2.41866	PCSK9	proprotein convertase subtilisin/kexin type 9	255738	GO:0005515|GO:0030134|GO:0048471|GO:0016540|GO:0010469|GO:0004252|GO:0005886|GO:0005783|GO:0070326|GO:0043621|GO:0005764|GO:0005615|GO:0043523|GO:0005737|GO:0043525|GO:0030182|GO:0034190|GO:0006508|GO:0001920|GO:0010989|GO:0022008|GO:0008203|GO:0009267|GO:0042632|GO:0005791|GO:0032869|GO:0005794|GO:0009986|GO:0005770|GO:0001822|GO:0030169|GO:0006915|GO:0031232|GO:0001889|GO:0032803|GO:0032802|GO:…
A_33_P3352019	2.42167	SCARA3	scavenger receptor class A, member 3	51435	GO:0009650|GO:0005581|GO:0000139|GO:0005789|GO:0016021|GO:0006979|GO:0006898|GO:0005044
A_33_P3336257	2.42195	IRX1	iroquois homeobox 1	79192	GO:0043565|GO:0006355|GO:0072272|GO:0005634|GO:0072086
A_23_P252062	2.42224	PPARG	peroxisome proliferator-activated receptor gamma	5468	GO:0005515|GO:0010467|GO:0043627|GO:0030308|GO:0006367|GO:0003700|GO:0044212|GO:0033189|GO:0009409|GO:0003707|GO:0007507|GO:0042953|GO:0042594|GO:0004879|GO:0019395|GO:0032869|GO:0010745|GO:0019903|GO:0030331|GO:0000122|GO:0001890|GO:0002674|GO:0045165|GO:0007186|GO:0032966|GO:0045087|GO:0045600|GO:0005654|GO:0008270|GO:0001012|GO:0015909|GO:0019899|GO:0045892|GO:0006629|GO:0033993|GO:0031100|GO:…
A_32_P62863	2.42265	SCHIP1	schwannomin interacting protein 1	29970	GO:0005515|GO:0008150|GO:0005737|GO:0042802
A_23_P376449	2.42268
A_33_P3332252	2.42686	TUBAL3	tubulin, alpha-like 3	79861	GO:0006184|GO:0051258|GO:0005737|GO:0005874|GO:0005200|GO:0003924|GO:0007017|GO:0005525
A_23_P207213	2.43507	ALDH3A1	aldehyde dehydrogenase 3 family, member A1	218	GO:0001666|GO:0008284|GO:0005886|GO:0005783|GO:0007584|GO:0042493|GO:0007568|GO:0004029|GO:0006081|GO:0004028|GO:0051384|GO:0051591|GO:0005615|GO:0043231|GO:0005829|GO:0005737|GO:0008106|GO:0005654|GO:0055114|GO:0004030
A_32_P47643	2.4356	FAM110C	family with sequence similarity 110, member C	642273	GO:0005515|GO:0051897|GO:0005737|GO:0000922|GO:0030335|GO:0005815|GO:0043014|GO:0005874|GO:0060491|GO:0005654|GO:0005938
A_23_P501007	2.4414	EFEMP1	EGF containing fibulin-like extracellular matrix protein 1	2202	GO:0005515|GO:0005154|GO:0006355|GO:0005509|GO:0005578|GO:0005576|GO:0018108|GO:0005615|GO:0031012|GO:0005006|GO:0007173|GO:0030198|GO:0032331|GO:0007601|GO:0008083|GO:0070062
A_23_P53557	2.44246	LTBR	lymphotoxin beta receptor (TNFR superfamily, member 3)	4055	GO:0005515|GO:0007165|GO:2001238|GO:0046330|GO:0016032|GO:0006915|GO:0043011|GO:0016021|GO:0071260|GO:0043123|GO:0031625|GO:0042802
A_23_P45304	2.44442	XK	X-linked Kx blood group	7504	GO:0005515|GO:0008361|GO:0005215|GO:0010961|GO:0042552|GO:0031133|GO:0006874|GO:0006865|GO:0006810|GO:0048741|GO:0016021
A_23_P393051	2.44577	KDF1	keratinocyte differentiation factor 1	126695	GO:0010839|GO:0060887|GO:0030054|GO:0010482|GO:0061436|GO:2000647|GO:0003334|GO:0005737|GO:0045606|GO:0048589|GO:0016331|GO:0005938|GO:0031252
A_23_P1602	2.44783	CDC42EP2	CDC42 effector protein (Rho GTPase binding) 2	10435	GO:0005515|GO:0030036|GO:0005886|GO:0008360|GO:0005100|GO:0012505|GO:0005737|GO:0031334|GO:0016020|GO:0030838|GO:0032321|GO:0001515|GO:0015630|GO:0031274|GO:0007015|GO:0017049
A_23_P502747	2.45299	RASAL2	RAS protein activator like 2	9462	GO:0005515|GO:0005099|GO:0046580|GO:0007165|GO:0005737|GO:0032320|GO:0031235
A_24_P413126	2.45566	PMEPA1	prostate transmembrane protein, androgen induced 1	56937	GO:0005515|GO:0010991|GO:0005886|GO:0050699|GO:0070412|GO:0060394|GO:0000139|GO:0031901|GO:0007179|GO:0016021|GO:0010008|GO:0030512|GO:0030521
A_23_P166686	2.45815	AMOTL2	angiomotin like 2	51421	GO:0005515|GO:0016324|GO:0035329|GO:0031410|GO:0005923|GO:0055037|GO:0016055|GO:0042802|GO:0005829
A_19_P00315452	2.46174	LOC100130938	uncharacterized LOC100130938	100130938
A_23_P33364	2.46393	SH3D19	SH3 domain containing 19	152503	GO:0005515|GO:0051044|GO:0005794|GO:0005886|GO:0022604|GO:0007010|GO:0006892|GO:0061024|GO:0005654|GO:0070064|GO:0005829
A_33_P3413821	2.46544	KIRREL	kin of IRRE like (Drosophila)	55243	GO:0005515|GO:0007588|GO:0031253|GO:0048471|GO:0005886|GO:0016337|GO:0030838|GO:0005911|GO:0043198|GO:0001933|GO:0017022|GO:0045121|GO:0016021|GO:0070062
A_23_P353035	2.46717	IGFBP7	insulin-like growth factor binding protein 7	3490	GO:0005515|GO:0048839|GO:0008285|GO:0009408|GO:0007566|GO:0050810|GO:0005576|GO:0001558|GO:0005615|GO:0032870|GO:0051414|GO:0031012|GO:0032526|GO:0007155|GO:0070062|GO:0005520
A_32_P200238	2.46845	UCA1	urothelial cancer associated 1 (non-protein coding)	652995
A_23_P1682	2.4687	TMEM45B	transmembrane protein 45B	120224	GO:0016021
A_23_P74012	2.47018	SPRR1A	small proline-rich protein 1A	6698	GO:0005515|GO:0005737|GO:0018149|GO:0008544|GO:0030216|GO:0005198|GO:0031424|GO:0030674|GO:0001533
A_32_P35969	2.47032	CHRNA7	cholinergic receptor, nicotinic, alpha 7 (neuronal)	1139	GO:0008284|GO:0030054|GO:0005886|GO:0022848|GO:0007268|GO:0042803|GO:0000187|GO:0001540|GO:0034220|GO:0015464|GO:0045211|GO:0042166|GO:0007613|GO:0006816|GO:0006811|GO:0001666|GO:0006874|GO:0032720|GO:0045766|GO:0005892|GO:0007165|GO:0050890|GO:0015643|GO:0016021|GO:0004889|GO:0017081|GO:0035094
A_33_P3361067	2.47149	ABCG2	ATP-binding cassette, sub-family G (WHITE), member 2 (Junior blood group)	9429	GO:0005515|GO:0005215|GO:0015886|GO:0031966|GO:0005886|GO:0015232|GO:0042493|GO:0042626|GO:0042908|GO:0005634|GO:0044281|GO:0046415|GO:0055085|GO:0005524|GO:0042803|GO:0006879|GO:0008559|GO:0006855|GO:0006810|GO:0005654|GO:0016021
A_23_P143348	2.47256	OVOL2	ovo-like zinc finger 2	58495	GO:0008285|GO:0006366|GO:0044212|GO:0000981|GO:0010837|GO:0001755|GO:0005634|GO:0010719|GO:0009953|GO:0046872|GO:0001947|GO:0045617|GO:0010944|GO:0060716|GO:0051726|GO:0045746|GO:0006357|GO:0060214|GO:0001525|GO:0003677|GO:0001842|GO:0009913|GO:0060347|GO:0048557|GO:0045893|GO:0045892
A_21_P0010854	2.47282	AKR1C8P	aldo-keto reductase family 1, member C8, pseudogene	340811	GO:0005737|GO:0016491|GO:0055114
A_21_P0002261	2.47415	lnc-IL1R2-1	lnc-IL1R2-1:2
A_23_P160968	2.47639	LAMC2	laminin, gamma 2	3918	GO:0048471|GO:0034329|GO:0005576|GO:0005607|GO:0005615|GO:0005610|GO:0008544|GO:0016020|GO:0022617|GO:0030198|GO:0031581|GO:0007155|GO:0005938|GO:0008201
A_33_P3348782	2.48252	CYP2S1	cytochrome P450, family 2, subfamily S, polypeptide 1	29785	GO:0008392|GO:0006805|GO:0070330|GO:0005506|GO:0005783|GO:0008395|GO:0019373|GO:0044281|GO:0043231|GO:0005737|GO:0019825|GO:0042738|GO:0005789|GO:0016712|GO:0055114|GO:0020037
A_23_P7144	2.48259	CXCL1	chemokine (C-X-C motif) ligand 1 (melanoma growth stimulating activity, alpha)	2919	GO:0008009|GO:0070098|GO:0030036|GO:0008285|GO:0008283|GO:0005102|GO:0005576|GO:0045236|GO:0043085|GO:0005615|GO:0002690|GO:0007399|GO:0035556|GO:0007165|GO:0006955|GO:0006954|GO:0006935|GO:0007186|GO:0060326|GO:0032496|GO:0008047|GO:0008083
A_33_P3384462	2.48268	THSD4	thrombospondin, type I, domain containing 4	79875	GO:0006508|GO:0001527|GO:0004222|GO:0070062|GO:0048251
A_23_P135381	2.48333	SP5	Sp5 transcription factor	389058	GO:0043565|GO:0006355|GO:0060349|GO:0005634|GO:0046872|GO:0006351
A_21_P0010477	2.48694	lnc-SYN3-1	lnc-SYN3-1:1
A_32_P85999	2.49487	CDH13	cadherin 13	1012	GO:0043005|GO:0008285|GO:0005886|GO:0030032|GO:0002040|GO:0007266|GO:0031225|GO:0005615|GO:0042803|GO:0050927|GO:0050850|GO:0016339|GO:0005737|GO:0030100|GO:0045944|GO:0051668|GO:0007156|GO:0070062|GO:0071813|GO:0045296|GO:0030335|GO:0034329|GO:0055100|GO:0005509|GO:0030169|GO:0048661|GO:0043616|GO:0045216|GO:0042058|GO:0007162|GO:0016601|GO:0055096|GO:0001938|GO:0043542|GO:0005901|GO:0005925|GO:…
A_21_P0005592	2.4952
A_23_P218068	2.49698	PLEKHA5	pleckstrin homology domain containing, family A member 5	54477	GO:0005515|GO:0008150|GO:0005545|GO:0016020|GO:0080025|GO:0070273|GO:0032266|GO:0010314|GO:0005829
A_23_P94030	2.49716	LAMB1	laminin, beta 1	3912	GO:0048471|GO:0035987|GO:0005615|GO:0031175|GO:0022617|GO:0007411|GO:0030198|GO:0043208|GO:0042476|GO:0034446|GO:0007155|GO:0070062|GO:0050679|GO:0030335|GO:0007566|GO:0005606|GO:0005607|GO:0005576|GO:0021812|GO:0005604|GO:0031012|GO:0007162|GO:0043259|GO:0005178|GO:0043257|GO:0005198|GO:0019899|GO:0005201
A_24_P354689	2.50025	SPOCK1	sparc/osteonectin, cwcv and kazal-like domains proteoglycan (testican) 1	6695	GO:0031594|GO:0004869|GO:0004867|GO:0005509|GO:0005578|GO:0010812|GO:0021953|GO:0014069|GO:0001558|GO:0005615|GO:0007399|GO:0010951|GO:0007165|GO:0016528|GO:0005737|GO:0033268|GO:0008191|GO:0010977|GO:0001764|GO:0007155|GO:0022008
A_23_P393034	2.5022	HAS3	hyaluronan synthase 3	3038	GO:0005886|GO:0005975|GO:0036117|GO:0044281|GO:0045226|GO:0085029|GO:1900106|GO:0005887|GO:0009405|GO:0030213|GO:0030212|GO:0050501|GO:0016021|GO:0007155|GO:0045893|GO:0030203
A_23_P18493	2.50229	PTPN13	protein tyrosine phosphatase, non-receptor type 13 (APO-1/CD95 (Fas)-associated phosphatase)	5783	GO:0005515|GO:0043005|GO:0005886|GO:0005634|GO:0014066|GO:0030027|GO:0035335|GO:0044297|GO:0005737|GO:0006470|GO:0005856|GO:0004725|GO:0070062
A_23_P113777	2.50415	ITGBL1	integrin, beta-like 1 (with EGF-like repeat domains)	9358	GO:0005576|GO:0007155
A_23_P320553	2.51156	PPFIA3	protein tyrosine phosphatase, receptor type, f polypeptide (PTPRF), interacting protein (liprin), alpha 3	8541	GO:0005515|GO:0048786|GO:0009986|GO:0007268|GO:0048172|GO:0014047|GO:0007269|GO:0005829
A_33_P3376249	2.51215	S100A2	S100 calcium binding protein A2	6273	GO:0005515|GO:0043542|GO:0005509|GO:0005575|GO:0042802
A_24_P55295	2.51509	GJA1	gap junction protein, alpha 1, 43kDa	2697	GO:0005515|GO:0060044|GO:0046850|GO:0015075|GO:0034405|GO:0010232|GO:0051259|GO:0005764|GO:0007512|GO:0001947|GO:0007507|GO:0034220|GO:0006936|GO:0051924|GO:0006810|GO:0032024|GO:0043123|GO:0030500|GO:0005794|GO:0048487|GO:0030165|GO:0001701|GO:0045844|GO:0001649|GO:0005887|GO:0005789|GO:0005921|GO:0045121|GO:0002070|GO:0005922|GO:0010652|GO:0005925|GO:0042733|GO:0005882|GO:0045732|GO:0017124|GO:…
A_33_P3392921	2.51643	CTTN	cortactin	2017	GO:0005515|GO:2001237|GO:0005884|GO:0006886|GO:0030426|GO:0006930|GO:0005737|GO:0030516|GO:0030838|GO:0043197|GO:0008076|GO:0048041|GO:0048870|GO:0030041|GO:0005856|GO:0005938|GO:0070062|GO:0031532|GO:0001726|GO:0030027|GO:0006898|GO:0097062|GO:0005905|GO:0048812|GO:0030863|GO:0005925
A_24_P230057	2.51692
A_33_P3399778	2.51836
A_33_P3290562	2.51982	GLI3	GLI family zinc finger 3	2737	GO:0046638|GO:0001656|GO:0005515|GO:0043627|GO:0001658|GO:0003700|GO:0008013|GO:0048593|GO:0021861|GO:0046639|GO:0007224|GO:0007507|GO:0048589|GO:0021798|GO:0016485|GO:0007411|GO:0017053|GO:0035035|GO:0033077|GO:0000122|GO:0000978|GO:0001701|GO:0005929|GO:0022018|GO:0016592|GO:0042060|GO:0042307|GO:0005654|GO:0045893|GO:0043586|GO:0045892|GO:0021631|GO:0042733|GO:0043585|GO:0008285|GO:0042826|GO:…
A_23_P380614	2.52232	ATP9A	ATPase, class II, type 9A	10079	GO:0005802|GO:0048471|GO:0000287|GO:0005886|GO:0006890|GO:0005524|GO:0045332|GO:0006897|GO:0031901|GO:0004012|GO:0008152|GO:0016021|GO:0055037|GO:0005769
A_21_P0012061	2.52288
A_32_P170925	2.52447	TXNRD3	thioredoxin reductase 3	114112	GO:0005783|GO:0050660|GO:0015035|GO:0009055|GO:0004791|GO:0045454|GO:0007275|GO:0005634|GO:0007283|GO:0030154|GO:0055114
A_23_P122924	2.52778	INHBA	inhibin, beta A	3624	GO:0005515|GO:0042541|GO:0030308|GO:0042701|GO:0035987|GO:0030154|GO:0042802|GO:0071397|GO:0045077|GO:0001942|GO:0046982|GO:0046882|GO:0006952|GO:0046881|GO:0046880|GO:0032924|GO:0045786|GO:0005125|GO:0005160|GO:0045650|GO:0032270|GO:0005179|GO:0045648|GO:0045893|GO:0008083|GO:0040007|GO:0060279|GO:0045578|GO:0008285|GO:0007267|GO:0060395|GO:0071372|GO:0000082|GO:0001541|GO:0070699|GO:0002244|GO:…
A_33_P3219651	2.53056	BMPER	BMP binding endothelial regulator	168667	GO:0030514|GO:0001657|GO:0048839|GO:0010594|GO:0002043|GO:0042118|GO:0070374|GO:0045446|GO:0005615|GO:0060393
A_23_P251043	2.53312	SYNDIG1	synapse differentiation inducing 1	79953	GO:0051965|GO:0030054|GO:0014069|GO:0060076|GO:0006886|GO:0042803|GO:0044297|GO:0009607|GO:0043197|GO:0005887|GO:0043198|GO:0031901|GO:0045211|GO:0035254|GO:0097091
A_23_P39955	2.5346	ACTG2	actin, gamma 2, smooth muscle, enteric	72	GO:0006936|GO:0072562|GO:0005856|GO:0005615|GO:0005524|GO:0071944|GO:0070062|GO:0005829
A_32_P204381	2.53472	CIAPIN1	cytokine induced apoptosis inhibitor 1	57019	GO:0005515|GO:0030097|GO:0043066|GO:0016226|GO:0051537|GO:0005730|GO:0006915|GO:0009055|GO:0044281|GO:0046872|GO:0005758|GO:0005737|GO:0005654
A_33_P3386723	2.53641
A_19_P00321941	2.53677	LINC00704	long intergenic non-protein coding RNA 704	100216001
A_23_P104762	2.53924	YAP1	Yes-associated protein 1	10413	GO:0005515|GO:2001237|GO:0010467|GO:0008284|GO:0006367|GO:0030054|GO:0044212|GO:0008283|GO:0010837|GO:0090263|GO:0060242|GO:0005634|GO:0071480|GO:2000737|GO:0005829|GO:0003143|GO:0005737|GO:0030857|GO:0045944|GO:0072307|GO:0070064|GO:0035019|GO:0005667|GO:0048339|GO:0046622|GO:0003714|GO:0003713|GO:0035329|GO:0000979|GO:0006974|GO:0000902|GO:0048368|GO:0001076|GO:0016020|GO:0030216|GO:0072091|GO:…
A_23_P157865	2.54175	TNC	tenascin C	3371	GO:0008284|GO:0071300|GO:0045471|GO:0071799|GO:0005614|GO:0005615|GO:0071305|GO:0071774|GO:0007528|GO:0030198|GO:0014012|GO:0042475|GO:0007155|GO:0060739|GO:0009611|GO:0060740|GO:0005576|GO:0001649|GO:0009612|GO:0005604|GO:0010628|GO:0031012|GO:0007162|GO:0016020|GO:0042060|GO:0005925|GO:0045545|GO:0060447
A_23_P211631	2.54195	FBLN1	fibulin 1	2192	GO:0007566|GO:0005509|GO:0005578|GO:0005576|GO:0005615|GO:0005604|GO:0016504|GO:0031012|GO:0010952|GO:0030198|GO:0016032|GO:0005201|GO:0070062
A_24_P256063	2.54432
A_23_P53081	2.54474	OSBPL5	oxysterol binding protein-like 5	114879	GO:0016020|GO:0008142|GO:0015485|GO:0005789|GO:0030301|GO:0016021|GO:0006893|GO:0008203|GO:0005829
A_23_P118158	2.55442	HS3ST2	heparan sulfate (glucosamine) 3-O-sulfotransferase 2	9956	GO:0000139|GO:0005975|GO:0009405|GO:0008146|GO:0033871|GO:0007623|GO:0044281|GO:0016021|GO:0030203|GO:0006024
A_33_P3407424	2.55641	CDC42EP1	CDC42 effector protein (Rho GTPase binding) 1	11135	GO:0005515|GO:0005794|GO:0005886|GO:0008360|GO:0007266|GO:0015629|GO:0005100|GO:0005737|GO:0030838|GO:0032321|GO:0031274|GO:0017049|GO:0005925
A_24_P133253	2.55796	KITLG	KIT ligand	4254	GO:0005515|GO:0033026|GO:0005886|GO:0008283|GO:0001755|GO:0050731|GO:0046579|GO:0005615|GO:0035234|GO:0005737|GO:0007173|GO:0043406|GO:0045636|GO:0007155|GO:0005856|GO:0035162|GO:0048011|GO:0048015|GO:0045740|GO:0005576|GO:0005125|GO:0097192|GO:0007165|GO:0008543|GO:0045087|GO:0002763|GO:0016021|GO:0008083|GO:0070668|GO:0005173|GO:0008584|GO:0038095
A_24_P921366	2.56231	CALD1	caldesmon 1	800	GO:0005516|GO:0006936|GO:0005886|GO:0030478|GO:0006928|GO:0017022|GO:0003779|GO:0030016|GO:0015629|GO:0005856|GO:0005523|GO:0005829
A_23_P78980	2.56271	B3GNT3	UDP-GlcNAc:betaGal beta-1,3-N-acetylglucosaminyltransferase 3	10331	GO:0005975|GO:0030311|GO:0016266|GO:0044281|GO:0008378|GO:0042339|GO:0008532|GO:0000139|GO:0006493|GO:0018146|GO:0005887|GO:0009405|GO:0047223|GO:0044267|GO:0030203|GO:0043687
A_33_P3284345	2.56304	NRG1	neuregulin 1	3084	GO:0060045|GO:0005515|GO:0043496|GO:0043497|GO:0031594|GO:0030307|GO:0055012|GO:0046579|GO:0030879|GO:0009790|GO:0005615|GO:0043624|GO:0007171|GO:0030297|GO:0030296|GO:0007173|GO:0014032|GO:0000165|GO:0060956|GO:0060379|GO:0051155|GO:0010667|GO:0055007|GO:0043125|GO:0003712|GO:0038127|GO:0045213|GO:0007416|GO:0005125|GO:2000727|GO:0045785|GO:0005176|GO:0008543|GO:0005887|GO:0045087|GO:0007422|GO:…
A_21_P0006451	2.56426
A_33_P3232945	2.56673	F2RL1	coagulation factor II (thrombin) receptor-like 1	2150	GO:0005515|GO:0043311|GO:0070963|GO:0046330|GO:0050900|GO:0060100|GO:0046328|GO:0051607|GO:0046329|GO:0030836|GO:0031274|GO:0070374|GO:0043123|GO:0090195|GO:0043122|GO:2000484|GO:0090198|GO:0072608|GO:0031681|GO:0030335|GO:0005794|GO:0004930|GO:0050702|GO:0014068|GO:0010804|GO:0072643|GO:0007186|GO:0005887|GO:0045087|GO:0042119|GO:0034145|GO:0005886|GO:0034141|GO:0015057|GO:0034140|GO:0035025|GO:…
A_33_P3238215	2.56674	COBLL1	cordon-bleu WH2 repeat protein-like 1	22837	GO:0003779|GO:0070062
A_23_P18372	2.57077	B3GNT5	UDP-GlcNAc:betaGal beta-1,3-N-acetylglucosaminyltransferase 5	84002	GO:0009247|GO:0047256|GO:0016266|GO:0008457|GO:0007417|GO:0008378|GO:0005622|GO:0000139|GO:0006493|GO:0006486|GO:0016021|GO:0044267|GO:0043687
A_23_P14083	2.5727	AMIGO2	adhesion molecule with Ig-like domain 2	347902	GO:0005515|GO:0043069|GO:0043066|GO:0005886|GO:0007420|GO:0005634|GO:0016021|GO:0007156|GO:0007157
A_23_P389897	2.57774	NGFR	nerve growth factor receptor	4804	GO:0005515|GO:0005886|GO:0031293|GO:2001235|GO:0021675|GO:0048146|GO:0006886|GO:0005829|GO:0031069|GO:0007411|GO:0004872|GO:0004871|GO:0031625|GO:0048011|GO:0043066|GO:0017137|GO:0043065|GO:0048406|GO:0009986|GO:0005576|GO:0042593|GO:0045786|GO:0007417|GO:0097190|GO:0032922|GO:2001273|GO:0051799|GO:0043281|GO:0005887|GO:0040037|GO:0050771|GO:0005654|GO:0016048|GO:0050772|GO:0050770|GO:0042488|GO:…
A_23_P55477	2.58338	ADORA2B	adenosine A2b receptor	136	GO:0032755|GO:0007588|GO:0005886|GO:0007254|GO:0032722|GO:0010575|GO:0060087|GO:0043306|GO:0000187|GO:0001609|GO:0007190|GO:0006968|GO:0001973|GO:0007186|GO:0005887|GO:0031668|GO:0031284|GO:0007189|GO:0002882
A_23_P121716	2.58674	ANXA3	annexin A3	306	GO:0006909|GO:0005886|GO:0043312|GO:0005509|GO:0042581|GO:0019834|GO:0043086|GO:0045766|GO:0005544|GO:0010595|GO:0051091|GO:0005737|GO:0016020|GO:0030670|GO:0042742|GO:0070062|GO:0048306
A_32_P4199	2.58808	RNF152	ring finger protein 152	220441	GO:0004842|GO:0016874|GO:0006915|GO:0008270|GO:0016021|GO:0070936|GO:0005765|GO:0005764
A_23_P39056	2.58955	KLK7	kallikrein-related peptidase 7	5650	GO:0097209|GO:0022617|GO:0008544|GO:0004252|GO:0030198|GO:0006508|GO:0008236|GO:0005576
A_23_P141345	2.58956	MPP3	membrane protein, palmitoylated 3 (MAGUK p55 subfamily member 3)	4356	GO:0007165|GO:0005887|GO:0046939|GO:0004385|GO:0030165
A_23_P213102	2.59338	PALLD	palladin, cytoskeletal associated protein	23022	GO:0005515|GO:0030018|GO:0005886|GO:0005884|GO:0003779|GO:0005634|GO:0015629|GO:0001726|GO:0030027|GO:0005739|GO:0051371|GO:0005737|GO:0007010|GO:0005925
A_23_P259071	2.59669	AREG	amphiregulin	374	GO:0005515|GO:0042542|GO:0008284|GO:0005154|GO:0008283|GO:0060750|GO:0007267|GO:0043434|GO:0005634|GO:0005615|GO:0051591|GO:0060598|GO:0031175|GO:0014009|GO:0005737|GO:0007173|GO:0032355|GO:0060744|GO:0009986|GO:0045740|GO:0051384|GO:0005125|GO:0045668|GO:0007186|GO:0016021|GO:0008083|GO:0060749|GO:0042327
A_33_P3221980	2.59958
A_23_P392384	2.60028	AIF1L	allograft inflammatory factor 1-like	83543	GO:0005737|GO:0051015|GO:0005884|GO:0005509|GO:0032587|GO:0015629|GO:0005925|GO:0070062
A_23_P106906	2.60768	PPL	periplakin	5493	GO:0030057|GO:0005739|GO:0005515|GO:0005886|GO:0031424|GO:0005200|GO:0005634|GO:0005856|GO:0070062
A_32_P387648	2.60774	FLG	filaggrin	2312	GO:0005882|GO:0005515|GO:0030216|GO:0005198|GO:0005509|GO:0061436|GO:0016023|GO:0007275|GO:0005634
A_23_P131935	2.6091	FERMT1	fermitin family member 1	55612	GO:0090162|GO:0051546|GO:0031941|GO:0030054|GO:0032587|GO:0007155|GO:0043616|GO:0005925|GO:0005829
A_33_P3228450	2.61057	FXYD3	FXYD domain containing ion transport regulator 3	5349	GO:0006821|GO:0050790|GO:0034220|GO:0005886|GO:0005887|GO:0034707|GO:0005789|GO:0051117|GO:0055085|GO:0005254|GO:0070062
A_23_P217319	2.61128	FGF13	fibroblast growth factor 13	2258	GO:0005515|GO:0008017|GO:0043005|GO:0030424|GO:0005886|GO:0007267|GO:0005634|GO:0030175|GO:0048671|GO:0030425|GO:0030426|GO:0005737|GO:0021795|GO:0014704|GO:0000165|GO:0045860|GO:0007613|GO:0007612|GO:0005874|GO:0048487|GO:0005730|GO:0005576|GO:0045200|GO:0030295|GO:0072659|GO:0044325|GO:0007399|GO:0007165|GO:0021766|GO:0046785|GO:0007026|GO:0001764|GO:0008083|GO:0017080
A_24_P114249	2.61145	GALNT3	polypeptide N-acetylgalactosaminyltransferase 3	2591	GO:0048471|GO:0005794|GO:0030145|GO:0005975|GO:0005509|GO:0016266|GO:0004653|GO:0000139|GO:0006493|GO:0016020|GO:0018242|GO:0032580|GO:0030246|GO:0018243|GO:0016021|GO:0044267|GO:0070062|GO:0043687
A_33_P3264662	2.61338	CYP27C1	cytochrome P450, family 27, subfamily C, polypeptide 1	339761	GO:0004497|GO:0016020|GO:0005506|GO:0016705|GO:0055114|GO:0020037
A_24_P48204	2.62027	SECTM1	secreted and transmembrane 1	6398	GO:0007165|GO:0006955|GO:0005794|GO:0005886|GO:0007498|GO:0016021|GO:0004871|GO:0043123|GO:0005615|GO:0005125|GO:0070062
A_33_P3316539	2.62407	SLC7A2	solute carrier family 7 (cationic amino acid transporter, y+ system), member 2	6542	GO:0006520|GO:0005292|GO:0005886|GO:0043030|GO:0050727|GO:0006865|GO:0055085|GO:0002537|GO:0005289|GO:0006809|GO:0016020|GO:0042116|GO:0005887|GO:0006810|GO:0015174|GO:0006811
A_33_P3214159	2.62813	CDH2	cadherin 2, type 1, N-cadherin (neuronal)	1000	GO:0005515|GO:0008013|GO:0005886|GO:0048514|GO:0045202|GO:0016342|GO:0005916|GO:0016339|GO:0042692|GO:0016324|GO:0005913|GO:0014704|GO:0005911|GO:0007155|GO:0090090|GO:0007156|GO:0007157|GO:0070062|GO:0097150|GO:0045295|GO:0045294|GO:0019903|GO:0034329|GO:0005509|GO:0045216|GO:0030027|GO:0051149|GO:0016477|GO:0044331|GO:0010001|GO:0016021|GO:0043410|GO:0005925|GO:0051146|GO:0034332
A_21_P0004922	2.62898	lnc-RFPL4B-2	lnc-RFPL4B-2:1
A_33_P3405474	2.62992	lnc-CNTLN-2	lnc-CNTLN-2:1
A_23_P146849	2.63065	APBA2	amyloid beta (A4) precursor protein-binding, family A, member 2	321	GO:0010468|GO:0005515|GO:0001540|GO:0035264|GO:0005886|GO:0007268|GO:0007626|GO:0015031|GO:0001701|GO:0007399
A_23_P76488	2.63252	EMP1	epithelial membrane protein 1	2012	GO:0005515|GO:0008219|GO:0016020|GO:0008544|GO:0005886|GO:0008283|GO:0032060|GO:0016049|GO:0007275|GO:0016021
A_24_P124370	2.63854	PARVA	parvin, alpha	55742	GO:0005515|GO:0070252|GO:0030018|GO:0031532|GO:0005886|GO:0034329|GO:0008360|GO:0071670|GO:0002040|GO:0003779|GO:0005634|GO:0015629|GO:0030027|GO:0005829|GO:0005737|GO:0007163|GO:0060271|GO:0003148|GO:0034446|GO:0034113|GO:0005925
A_33_P3350758	2.63896	RASAL2	RAS protein activator like 2	9462	GO:0005515|GO:0005099|GO:0046580|GO:0007165|GO:0005737|GO:0032320|GO:0031235
A_23_P1691	2.64714	MMP1	matrix metallopeptidase 1 (interstitial collagenase)	4312	GO:0005509|GO:0005578|GO:0005576|GO:0050900|GO:0004175|GO:0022617|GO:0007596|GO:0030198|GO:0030574|GO:0006508|GO:0016032|GO:0008270|GO:0004222|GO:0032461|GO:0044267
A_23_P92161	2.64954	ARL14	ADP-ribosylation factor-like 14	80117	GO:0005515|GO:0007264|GO:0016023|GO:0005525
A_21_P0000073	2.65211	OSMR	oncostatin M receptor	9180	GO:0008284|GO:0019838|GO:0002675|GO:0004924|GO:0005900|GO:0034097|GO:0038165
A_24_P358131	2.65807
A_24_P13041	2.65867	RTKN2	rhotekin 2	219790	GO:0030097|GO:0007165|GO:0008284|GO:0005886
A_33_P3348747	2.65982	DSG3	desmoglein 3	1830	GO:0030057|GO:0005886|GO:0005509|GO:0006915|GO:0016021|GO:0007156|GO:0006921|GO:0070062|GO:0005829
A_33_P3246833	2.67006	IL1RN	interleukin 1 receptor antagonist	3557	GO:0006629|GO:0002439|GO:0005886|GO:0014050|GO:0045352|GO:0045353|GO:0005152|GO:0005615|GO:0005151|GO:0005150|GO:0005622|GO:0005737|GO:0006955|GO:0042594|GO:0001960|GO:0070670|GO:0001660|GO:0032496|GO:0034115|GO:0007613|GO:0043507|GO:0070555|GO:0070062|GO:0014823|GO:0043066|GO:0005149|GO:0007565|GO:0030336|GO:2000660|GO:0042493|GO:0051384|GO:0006953|GO:0005125|GO:0019233|GO:0045837|GO:0071874|GO:…
A_33_P3280721	2.67022	WLS	wntless Wnt ligand secretion mediator	79971	GO:0005515|GO:0017147|GO:0001707|GO:0005886|GO:0031852|GO:0090263|GO:0032839|GO:0032590|GO:0000139|GO:0009948|GO:0031901|GO:0004871|GO:0016021|GO:0043123|GO:0016055|GO:0030659
A_23_P315815	2.68027	NRG1	neuregulin 1	3084	GO:0060045|GO:0005515|GO:0043496|GO:0043497|GO:0031594|GO:0030307|GO:0055012|GO:0046579|GO:0030879|GO:0009790|GO:0005615|GO:0043624|GO:0007171|GO:0030297|GO:0030296|GO:0007173|GO:0014032|GO:0000165|GO:0060956|GO:0060379|GO:0051155|GO:0010667|GO:0055007|GO:0043125|GO:0003712|GO:0038127|GO:0045213|GO:0007416|GO:0005125|GO:2000727|GO:0045785|GO:0005176|GO:0008543|GO:0005887|GO:0045087|GO:0007422|GO:…
A_23_P22134	2.68122	BNC1	basonuclin 1	646	GO:0050679|GO:0008284|GO:0051276|GO:0003700|GO:0006357|GO:0006356|GO:0005634|GO:0003677|GO:0006351|GO:0046872|GO:0005737|GO:0008544|GO:0042060
A_24_P125469	2.68269	LIPG	lipase, endothelial	9388	GO:0042632|GO:0006629|GO:0032376|GO:0005794|GO:0009986|GO:0007584|GO:0008283|GO:0043691|GO:0004620|GO:0004465|GO:0005615|GO:0050746|GO:0010983|GO:0034375|GO:0055091|GO:0008970|GO:0008201|GO:0009395|GO:0005769
A_33_P3351175	2.6858	WNK2	WNK lysine deficient protein kinase 2	65268	GO:0035556|GO:0005737|GO:0046777|GO:0008285|GO:2000651|GO:0005886|GO:0004674|GO:0070373|GO:0006468|GO:0005524|GO:2000021
A_24_P65616	2.68693	PVR	poliovirus receptor	5817	GO:0005515|GO:0005886|GO:0009986|GO:0034329|GO:0009615|GO:0005615|GO:0045216|GO:0060370|GO:0005737|GO:0016337|GO:0016477|GO:0001618|GO:0050776|GO:0045954|GO:0042271|GO:0002860|GO:0016032|GO:0004872|GO:0016021|GO:0050839|GO:0005925|GO:0070062|GO:0034332
A_24_P251534	2.68732	CTDSPL	CTD (carboxy-terminal domain, RNA polymerase II, polypeptide A) small phosphatase-like	10217	GO:0008150|GO:0003674|GO:0016311|GO:0001933|GO:2000134|GO:0005634|GO:0004721|GO:0046872|GO:0070062
A_21_P0009868	2.69012	lnc-C20orf197-2	lnc-C20orf197-2:1
A_24_P15621	2.69176	SLC6A10P	solute carrier family 6 (neurotransmitter transporter), member 10, pseudogene	386757
A_19_P00322184	2.69433	LINC01503	long intergenic non-protein coding RNA 1503	100506119
A_23_P142849	2.70087	RND3	Rho family GTPase 3	390	GO:0005515|GO:0030036|GO:0000139|GO:0007264|GO:0008152|GO:0003924|GO:0007155|GO:0005525|GO:0005925|GO:0070062
A_33_P3297562	2.70584	IRX2	iroquois homeobox 2	153572	GO:0043565|GO:0006355|GO:0072272|GO:0005634|GO:0072086
A_33_P3419190	2.70772	AREG	amphiregulin	374	GO:0005515|GO:0042542|GO:0008284|GO:0005154|GO:0008283|GO:0060750|GO:0007267|GO:0043434|GO:0005634|GO:0005615|GO:0051591|GO:0060598|GO:0031175|GO:0014009|GO:0005737|GO:0007173|GO:0032355|GO:0060744|GO:0009986|GO:0045740|GO:0051384|GO:0005125|GO:0045668|GO:0007186|GO:0016021|GO:0008083|GO:0060749|GO:0042327
A_23_P66481	2.70972	RTN4RL1	reticulon 4 receptor-like 1	146760	GO:0031103|GO:0009986|GO:0045121|GO:0004872|GO:0046658|GO:0009897|GO:0070062
A_33_P3287785	2.71034	NEFL	neurofilament, light polypeptide	4747	GO:0005515|GO:0030424|GO:0051258|GO:0008090|GO:0045109|GO:0005883|GO:0007268|GO:0043434|GO:0005829|GO:0030426|GO:0042802|GO:0040011|GO:0005737|GO:0043524|GO:0043274|GO:0014012|GO:0050885|GO:0033693|GO:0030674|GO:0051412|GO:0019904|GO:0031133|GO:0009636|GO:0000226|GO:0008022|GO:0033596|GO:0048812|GO:0005200|GO:0019896|GO:0050772|GO:0008089
A_24_P937405	2.71107	PRSS23	protease, serine, 23	11098	GO:0004252|GO:0006508|GO:0005634|GO:0070062
A_24_P7750	2.71357
A_24_P938614	2.71697	CDS1	CDP-diacylglycerol synthase (phosphatidate cytidylyltransferase) 1	1040	GO:0006661|GO:0005783|GO:0044281|GO:0007165|GO:0004605|GO:0005789|GO:0016024|GO:0004142|GO:0016021|GO:0006644|GO:0006657|GO:0007602|GO:0046474
A_23_P152235	2.72099	IRX3	iroquois homeobox 3	79191	GO:0043565|GO:0001656|GO:0030424|GO:0006355|GO:0005737|GO:0045665|GO:0045666|GO:0007498|GO:0005634|GO:0072086|GO:0006351
A_21_P0006534	2.72295	lnc-FOXP3-1	lnc-FOXP3-1:1
A_32_P218355	2.72477	C6orf132	chromosome 6 open reading frame 132	647024
A_33_P3338121	2.72986	LAMB3	laminin, beta 3	3914	GO:0005515|GO:0034329|GO:0005576|GO:0035987|GO:0032403|GO:0005610|GO:0008544|GO:0022617|GO:0005198|GO:0030198|GO:0050873|GO:0031581|GO:0007155
A_23_P141802	2.73461	SERPINB7	serpin peptidase inhibitor, clade B (ovalbumin), member 7	8710	GO:0010951|GO:0005737|GO:0032967|GO:0004867|GO:0090362|GO:0005615|GO:0072126|GO:0032914
A_23_P11800	2.73735	CAMK2N1	calcium/calmodulin-dependent protein kinase II inhibitor 1	55450	GO:0030054|GO:0019901|GO:0045211|GO:0043025|GO:0008427|GO:0014069|GO:0006469|GO:0030425
A_24_P261417	2.74745	DKK3	dickkopf WNT signaling pathway inhibitor 3	27122	GO:0030325|GO:2000065|GO:0016055|GO:0090090|GO:0045892|GO:0009653|GO:0005615|GO:0032348
A_23_P25150	2.75612	HOXC9	homeobox C9	3225	GO:0043565|GO:0006355|GO:0048704|GO:0005634|GO:0009952|GO:0006351
A_23_P211039	2.76453	ADAMTS1	ADAM metallopeptidase with thrombospondin type 1 motif, 1	9510	GO:0008285|GO:0001822|GO:0001542|GO:0031410|GO:0005604|GO:0060347|GO:0005737|GO:0007229|GO:0006508|GO:0008270|GO:0004222|GO:0008201|GO:0008237
A_33_P3351554	2.76732	ETNK2	ethanolamine kinase 2	55224	GO:0004305|GO:0006646|GO:0001890|GO:0005575|GO:0044281|GO:0009791|GO:0001701|GO:0005524|GO:0005829|GO:0008150|GO:0016310|GO:0035264|GO:0006644|GO:0046474
A_32_P215938	2.76856	GPSM1	G-protein signaling modulator 1	26086	GO:0050790|GO:0008277|GO:0005794|GO:0005886|GO:0000139|GO:0005789|GO:0005654|GO:0005092|GO:0030154|GO:0007399|GO:0005829
A_23_P373708	2.77019	KRT18P55	keratin 18 pseudogene 55	284085
A_23_P123071	2.7704	CAV2	caveolin 2	858	GO:0005515|GO:0008286|GO:0030133|GO:0048471|GO:0005886|GO:0005634|GO:0051259|GO:0006906|GO:0042803|GO:0070836|GO:0005622|GO:0016050|GO:0031748|GO:0060161|GO:0002080|GO:0048278|GO:0030512|GO:0007088|GO:0005794|GO:0048741|GO:0031410|GO:0031234|GO:0043547|GO:0043234|GO:0001938|GO:0000139|GO:0016020|GO:0005887|GO:0001937|GO:0005901|GO:0045121|GO:0007005|GO:0043410|GO:0005925|GO:0007029
A_23_P163467	2.77567	C15orf52	chromosome 15 open reading frame 52	388115
A_23_P431388	2.77625	SPOCD1	SPOC domain containing 1	90853	GO:0010923|GO:0006351
A_23_P354387	2.78035	MYOF	myoferlin	26509	GO:0005515|GO:0031965|GO:0030947|GO:0005886|GO:0008015|GO:0007520|GO:0005635|GO:0031410|GO:0043231|GO:0034605|GO:0005543|GO:0006936|GO:0005901|GO:0001778|GO:0016021|GO:0030659|GO:0070062
A_23_P501010	2.784	COL17A1	collagen, type XVII, alpha 1	1308	GO:0005515|GO:0030056|GO:0005581|GO:0005886|GO:0034329|GO:0005576|GO:0005604|GO:0007160|GO:0008544|GO:0022617|GO:0005887|GO:0005911|GO:0030198|GO:0030574|GO:0031581|GO:0005788
A_23_P369899	2.78735	TMEM158	transmembrane protein 158 (gene/pseudogene)	25907	GO:0042277|GO:0016021
A_19_P00315502	2.79141	LOC102723721	uncharacterized LOC102723721	102723721
A_23_P164284	2.79144	CLDN7	claudin 7	1366	GO:0005515|GO:0016323|GO:0016338|GO:0005198|GO:0016021|GO:0005923|GO:0016328|GO:0042802
A_33_P3613516	2.79472	GATA2-AS1	GATA2 antisense RNA 1	101927167
A_24_P887857	2.79554
A_23_P503010	2.79604	SLC24A4	solute carrier family 24 (sodium/potassium/calcium exchanger), member 4	123041	GO:0007608|GO:0005886|GO:0097186|GO:0006874|GO:0055085|GO:0005737|GO:0016020|GO:0005887|GO:0070588|GO:0035725|GO:0006813|GO:0050896|GO:0006811|GO:0008273|GO:0015293
A_33_P3718274	2.79898	LOC285629	uncharacterized LOC285629	285629
A_33_P3231447	2.80134	ITGA6	integrin, alpha 6	3655	GO:0005515|GO:2001237|GO:0030056|GO:0033627|GO:0005886|GO:0097186|GO:0010811|GO:0030175|GO:0050900|GO:0046872|GO:0016337|GO:0009925|GO:0005913|GO:0030198|GO:0045944|GO:0031668|GO:0031581|GO:0046847|GO:0010668|GO:0043065|GO:0022409|GO:0009986|GO:0034329|GO:0031589|GO:0048565|GO:0034676|GO:0005604|GO:0071407|GO:0005178|GO:0007160|GO:0050873|GO:0007596|GO:0007229|GO:0043236|GO:0035878|GO:0007044|GO:…
A_23_P500998	2.81207	HOXA9	homeobox A9	3205	GO:0005515|GO:0005667|GO:0060065|GO:0006355|GO:0048706|GO:0060216|GO:0030879|GO:0005634|GO:0007275|GO:0009954|GO:0007283|GO:0009952|GO:0006351|GO:0043565|GO:0007338|GO:0005737|GO:0045638|GO:0042118|GO:0005654|GO:0035115|GO:0019899|GO:0008584
A_32_P231617	2.81216	TM4SF1	transmembrane 4 L six family member 1	4071	GO:0008150|GO:0003674|GO:0005887
A_23_P146946	2.81528	CST6	cystatin E/M	1474	GO:0010951|GO:0004869|GO:0008544|GO:0009653|GO:0001533|GO:0070062
A_23_P151506	2.82137	PLEK2	pleckstrin 2	26499	GO:0035556|GO:0005737|GO:0030036|GO:0031258|GO:0005856
A_23_P304682	2.82787	EMP2	epithelial membrane protein 2	2013	GO:0005515|GO:0008219|GO:2001212|GO:0070252|GO:0008284|GO:0005886|GO:0008283|GO:0005634|GO:0045022|GO:0070836|GO:0032147|GO:0005737|GO:0016324|GO:0010594|GO:0007015|GO:0007155|GO:0019900|GO:2001046|GO:0005794|GO:0019901|GO:0009986|GO:0007566|GO:0032060|GO:0045765|GO:0045177|GO:0031410|GO:0072659|GO:0043534|GO:0005178|GO:0000139|GO:0007160|GO:0016477|GO:0001913|GO:0034394|GO:0005901|GO:0003093|GO:…
A_33_P3214665	2.83612	MAP2	microtubule-associated protein 2	4133	GO:0005515|GO:0008017|GO:0005516|GO:0002162|GO:0071310|GO:0001578|GO:0005875|GO:0005874|GO:0005730|GO:0021954|GO:0007409|GO:0031175|GO:0048813|GO:0005737|GO:0043198|GO:0034399|GO:0005198|GO:0043025
A_23_P95930	2.84396	HMGA2	high mobility group AT-hook 2	8091	GO:0005515|GO:0003906|GO:0030261|GO:0004677|GO:0006325|GO:0046332|GO:0035985|GO:0010564|GO:0035986|GO:0035987|GO:0035988|GO:0071158|GO:0000989|GO:0032993|GO:0002062|GO:0045444|GO:0000975|GO:0008301|GO:0071141|GO:0031492|GO:0007275|GO:0001047|GO:0000122|GO:2000036|GO:0043392|GO:0043922|GO:0003131|GO:0006284|GO:0070742|GO:0005654|GO:0045893|GO:0045892|GO:0000737|GO:0040008|GO:0051301|GO:0008134|GO:…
A_32_P29118	2.8479	SEMA3D	sema domain, immunoglobulin domain (Ig), short basic domain, secreted, (semaphorin) 3D	223117	GO:0016020|GO:0005576|GO:0004872|GO:0030154|GO:0007399
A_23_P153480	2.85434	KLK5	kallikrein-related peptidase 5	25818	GO:0005515|GO:0045745|GO:0097209|GO:0008544|GO:0004252|GO:0006508|GO:0008236|GO:0008233|GO:0005615
A_23_P20743	2.85599	TMEM246	transmembrane protein 246	84302	GO:0016021
A_23_P215634	2.86484	IGFBP3	insulin-like growth factor binding protein 3	3486	GO:0005515|GO:0008285|GO:0031994|GO:0031995|GO:0005634|GO:0005615|GO:0001558|GO:0046872|GO:0010906|GO:0014912|GO:0008160|GO:0044342|GO:0009968|GO:0001968|GO:0070062|GO:0005520|GO:0043065|GO:0006915|GO:0048662|GO:0005576|GO:0043085|GO:0001649|GO:0016942|GO:0043568|GO:0045663|GO:0043567|GO:0001933|GO:0006468|GO:0043410|GO:0044267
A_23_P70968	2.86855	HOXA7	homeobox A7	3204	GO:0048704|GO:0005634|GO:0000122|GO:0001525|GO:0000978|GO:0009952|GO:0006351|GO:0048863|GO:0043565|GO:0045617|GO:0001077|GO:0045656|GO:0045944|GO:0002686|GO:0045892|GO:0001953|GO:0008134
A_23_P57784	2.87169	CLDN1	claudin 1	9076	GO:0005515|GO:0061436|GO:0016328|GO:0045216|GO:0042802|GO:0016324|GO:0016338|GO:0005198|GO:0005887|GO:0016032|GO:0005923|GO:0016021|GO:0007155
A_23_P91390	2.87719	THBD	thrombomodulin	7056	GO:0005515|GO:0010544|GO:0007565|GO:0005886|GO:0009986|GO:0010165|GO:0005509|GO:0051918|GO:0050900|GO:0051591|GO:0005615|GO:0007165|GO:0005887|GO:0007596|GO:0030195|GO:0032496|GO:0004872|GO:0004888
A_24_P403417	2.89189	PTGES	prostaglandin E synthase	9536	GO:0019369|GO:0019371|GO:0014070|GO:0048471|GO:0002526|GO:0006693|GO:0008285|GO:0044281|GO:0002544|GO:0051592|GO:0007165|GO:0050220|GO:0043295|GO:0001516|GO:0016020|GO:0005641|GO:0032496|GO:0005789|GO:0032526|GO:0016021|GO:0034097
A_33_P3402565	2.89668	DSP	desmoplakin	1832	GO:0005882|GO:0005515|GO:0030057|GO:0045109|GO:0005886|GO:0005634|GO:0086091|GO:0001533|GO:0006921|GO:0005916|GO:0005739|GO:0016323|GO:0086069|GO:0016337|GO:0003223|GO:0014704|GO:0097110|GO:0005080|GO:0030674|GO:0050839|GO:0086005|GO:0070062|GO:0006915|GO:0002934|GO:0018149|GO:0008544|GO:0005198|GO:0030216|GO:0071896|GO:0042060|GO:0005200|GO:0034332
A_33_P3211014	2.89987
A_24_P882732	2.90174
A_23_P46429	2.9109	CYR61	cysteine-rich, angiogenic inducer, 61	3491	GO:0044319|GO:0060710|GO:0060591|GO:0003181|GO:0008283|GO:0010811|GO:0007267|GO:0003281|GO:0002041|GO:0001558|GO:0009653|GO:0030513|GO:0006935|GO:0030198|GO:0045944|GO:0045860|GO:0060716|GO:0060548|GO:0007155|GO:0033690|GO:0070372|GO:0008201|GO:0005520|GO:0003278|GO:0043066|GO:2000304|GO:0030335|GO:0060413|GO:0072593|GO:0050840|GO:0005578|GO:0010518|GO:0001649|GO:0045669|GO:0031012|GO:0043280|GO:…
A_23_P258612	2.91112	ATP8A2	ATPase, aminophospholipid transporter, class I, type 8A, member 2	51761	GO:0008285|GO:0005886|GO:0010996|GO:0007409|GO:0045332|GO:0048666|GO:0050908|GO:0050884|GO:0040018|GO:0060052|GO:0005794|GO:0000287|GO:0042472|GO:0007568|GO:0010842|GO:0003011|GO:0005524|GO:0008152|GO:0004012|GO:0010976|GO:0042755|GO:0043588|GO:0061092|GO:0016021|GO:0005768|GO:0001750
A_33_P3405728	2.91259	PKP2	plakophilin 2	5318	GO:0005882|GO:0005515|GO:0030057|GO:2000810|GO:0008285|GO:0030054|GO:0055010|GO:0005886|GO:0034334|GO:0005634|GO:0016264|GO:0086091|GO:0048496|GO:0007507|GO:0003674|GO:0086069|GO:0016337|GO:0005912|GO:0014704|GO:0010765|GO:0005911|GO:0005080|GO:0086002|GO:0045110|GO:0002159|GO:0086001|GO:0086005|GO:0030336|GO:0055088|GO:0086064|GO:0019215|GO:0044325|GO:0086019|GO:0032947|GO:0005654|GO:0016021|GO:…
A_23_P94754	2.95147	TNFSF15	tumor necrosis factor (ligand) superfamily, member 15	9966	GO:0005164|GO:0005886|GO:0007250|GO:0006919|GO:0005102|GO:0050715|GO:0005123|GO:0005125|GO:0005615|GO:0007165|GO:0006955|GO:0005887|GO:0016021|GO:0042107
A_24_P193435	2.95281	TJP1	tight junction protein 1	7082	GO:0005515|GO:0005516|GO:0030054|GO:0005886|GO:0045471|GO:0007605|GO:0005634|GO:0006921|GO:0005829|GO:0043296|GO:0016323|GO:0046581|GO:0005737|GO:0016324|GO:0005913|GO:0014704|GO:0032496|GO:0061024|GO:0071333|GO:0042493|GO:0019904|GO:0001825|GO:0045177|GO:0006915|GO:0035329|GO:0071000|GO:0008022|GO:0016327|GO:0007043|GO:0005921|GO:0005923|GO:0043116
A_24_P95154	2.95904	TUSC3	tumor suppressor candidate 3	7991	GO:0015693|GO:0015095|GO:0005739|GO:0050890|GO:0005887|GO:0004579|GO:0005789|GO:0045454|GO:0006487|GO:0008250|GO:0044267|GO:0018279|GO:0043687
A_23_P110837	2.96339	IRX4	iroquois homeobox 4	50805	GO:0043565|GO:0007507|GO:0006355|GO:0005634|GO:0048561
A_21_P0003003	2.96626	LOC152225	uncharacterized LOC152225	152225
A_23_P207507	2.96688	ABCC3	ATP-binding cassette, sub-family C (CFTR/MRP), member 3	8714	GO:0016020|GO:0005886|GO:0005887|GO:0015721|GO:0006810|GO:0042626|GO:0008514|GO:0008206|GO:0044281|GO:0055085|GO:0005524
A_33_P3846653	2.97292	KRT19P2	keratin 19 pseudogene 2	160313
A_19_P00316914	2.97641
A_23_P159974	2.98363	KLHL13	kelch-like family member 13	90293	GO:0000910|GO:0007067|GO:0004842|GO:0016567|GO:0031463
A_33_P3401658	2.98799	PSG2	pregnancy specific beta-1-glycoprotein 2	5670	GO:0003674|GO:0007565|GO:0016477|GO:0005576|GO:0005575
A_32_P105549	2.99634	ANXA8L1	annexin A8-like 1	728113	GO:0005544|GO:0005509
A_32_P164246	3.0033	FOXQ1	forkhead box Q1	94234	GO:0043565|GO:0006366|GO:0006357|GO:0000981|GO:0005634|GO:0031069
A_24_P247454	3.03585
A_23_P33093	3.0519	ST6GALNAC5	ST6 (alpha-N-acetyl-neuraminyl-2,3-beta-galactosyl-1,3)-N-acetylgalactosaminide alpha-2,6-sialyltransferase 5	81849	GO:0001665|GO:0009312|GO:0008373|GO:0000139|GO:0006688|GO:0016021|GO:0006488|GO:0044267|GO:0043687|GO:0018279
A_33_P3347193	3.05721	VSTM2A	V-set and transmembrane domain containing 2A	222008	GO:0005576
A_23_P107612	3.05794	RAB27B	RAB27B, member RAS oncogene family	5874	GO:0005515|GO:0042470|GO:0009306|GO:0005795|GO:0019904|GO:0032585|GO:0003924|GO:0005525|GO:0006886|GO:0032402|GO:0006904|GO:0006184|GO:0045921|GO:0031489|GO:0016324|GO:0071985|GO:0042589|GO:0032482|GO:0019003|GO:0030141|GO:0030140|GO:0070062
A_21_P0003070	3.06996	lnc-EIF2B5-2	lnc-EIF2B5-2:1
A_23_P253484	3.07685	AADAT	aminoadipate aminotransferase	51166	GO:0070189|GO:0006569|GO:0006536|GO:0009058|GO:0033512|GO:0047536|GO:0044281|GO:0042803|GO:0034641|GO:0097052|GO:0019441|GO:0005759|GO:0006103|GO:0030170|GO:0016212|GO:0006554
A_23_P203267	3.0917	TRIM29	tripartite motif containing 29	23650	GO:0005515|GO:0002039|GO:0005737|GO:0003700|GO:0006366|GO:0008270|GO:0005654|GO:0045111|GO:0000122|GO:1900181
A_24_P169843	3.10016
A_23_P163087	3.10921	NID2	nidogen 2 (osteonidogen)	22795	GO:0031012|GO:0005515|GO:0009986|GO:0007160|GO:0030198|GO:0005518|GO:0005509|GO:0071711|GO:0005576|GO:0007155|GO:0070062|GO:0005604
A_23_P369343	3.11262	KLK8	kallikrein-related peptidase 8	11202	GO:0005515|GO:0008219|GO:0004252|GO:0009611|GO:0005615|GO:0043616|GO:0005737|GO:0050808|GO:0048681|GO:0050807|GO:0048812|GO:0006508|GO:0007613|GO:0031642
A_23_P51397	3.11296	ENAH	enabled homolog (Drosophila)	55740	GO:0005515|GO:0050852|GO:0001725|GO:0017124|GO:0030054|GO:0005886|GO:0050699|GO:0045202|GO:0001843|GO:0046907|GO:0003779|GO:0030175|GO:0030027|GO:0005829|GO:0005737|GO:0007411|GO:0008154|GO:0005925
A_33_P3229107	3.11512	MIR205HG	MIR205 host gene (non-protein coding)	642587
A_23_P64372	3.14651	TCN1	transcobalamin I (vitamin B12 binding protein, R binder family)	6947	GO:0015889|GO:0009235|GO:0031419|GO:0006766|GO:0006767|GO:0005576|GO:0044281|GO:0005615|GO:0006824
A_23_P83579	3.15619	ARNT2	aryl-hydrocarbon receptor nuclear translocator 2	9915	GO:0001666|GO:0005667|GO:0043066|GO:0008284|GO:0006355|GO:0003700|GO:0046982|GO:0005634|GO:0007417|GO:0001701|GO:0003677|GO:0006351|GO:0007165|GO:0005737|GO:0007420|GO:0045944|GO:0017162|GO:0004871|GO:0045893|GO:0032355
A_23_P390068	3.17315	MISP	mitotic spindle positioning	126353	GO:0007067|GO:0005886|GO:0003779|GO:0005856|GO:0005938|GO:0005925|GO:0051301|GO:0043231
A_21_P0012556	3.18797
A_23_P49499	3.19786	ST6GALNAC2	ST6 (alpha-N-acetyl-neuraminyl-2,3-beta-galactosyl-1,3)-N-acetylgalactosaminide alpha-2,6-sialyltransferase 2	10610	GO:0030173|GO:0008373|GO:0006493|GO:0000139|GO:0016266|GO:0006488|GO:0044267|GO:0043687|GO:0018279
A_23_P257003	3.19893	PCSK5	proprotein convertase subtilisin/kexin type 5	5125	GO:0032455|GO:0004252|GO:0002001|GO:0030323|GO:0048706|GO:0007267|GO:0019058|GO:0042089|GO:0009952|GO:0005615|GO:0007507|GO:0016486|GO:0016485|GO:0006508|GO:0030141|GO:0035108|GO:0042277|GO:0048011|GO:0005794|GO:0007566|GO:0005796|GO:0001822|GO:0043043|GO:0048566|GO:0008233|GO:0016021|GO:0006465
A_33_P3317628	3.20469	PKP3	plakophilin 3	11187	GO:0030057|GO:0016337|GO:0005886|GO:0005911|GO:0005634|GO:0002159|GO:0090002|GO:0050839
A_32_P62963	3.21117	KRT16P2	keratin 16 pseudogene 2	400578
A_24_P245379	3.21681	SERPINB2	serpin peptidase inhibitor, clade B (ovalbumin), member 2	5055	GO:0010951|GO:0043066|GO:0005737|GO:0005886|GO:0007596|GO:0004867|GO:0005576|GO:0042730|GO:0005615
A_21_P0011517	3.24168	KRT14	keratin 14, type I	3861	GO:0005515|GO:0005882|GO:0042633|GO:0034329|GO:0007568|GO:0005634|GO:0010043|GO:0071944|GO:0005829|GO:0005737|GO:0008544|GO:0010212|GO:0030855|GO:0045110|GO:0005200|GO:0031581|GO:0045095|GO:0070062
A_23_P359245	3.24359	MET	MET proto-oncogene, receptor tyrosine kinase	4233	GO:0005515|GO:0014812|GO:0005886|GO:0008283|GO:0000187|GO:0046777|GO:0009925|GO:0060665|GO:0007411|GO:0045944|GO:0030534|GO:0005008|GO:0014902|GO:0048012|GO:0009986|GO:0019903|GO:0005576|GO:0018108|GO:0042593|GO:0001890|GO:0005524|GO:0050918|GO:0010828|GO:0001889|GO:0007165|GO:0005887|GO:0001886|GO:0007420|GO:0007519|GO:0071526|GO:2001028|GO:0048754|GO:0004713|GO:0016021|GO:0051450|GO:0007166
A_23_P500381	3.24575	HTR7	5-hydroxytryptamine (serotonin) receptor 7, adenylate cyclase-coupled	3363	GO:0006939|GO:0004993|GO:0005886|GO:0007187|GO:0005887|GO:0008015|GO:0042310|GO:0007623|GO:0007268|GO:0007210
A_23_P2041	3.25964	MICALCL	MICAL C-terminal like	84953	GO:0008150|GO:0005737|GO:0007275|GO:0007283|GO:0030154|GO:0051019
A_24_P305570	3.27558	RIN2	Ras and Rab interactor 2	54453	GO:0017112|GO:0050790|GO:0005737|GO:0005083|GO:0007264|GO:0032851|GO:0005575|GO:0006897|GO:0005096
A_23_P30126	3.27958	FGFBP1	fibroblast growth factor binding protein 1	9982	GO:0005515|GO:0007165|GO:0008284|GO:0008285|GO:0045743|GO:0009986|GO:0005886|GO:0017134|GO:0007267|GO:0008201|GO:0005615
A_33_P3888629	3.28536	MECOM	MDS1 and EVI1 complex locus	2122	GO:0005515|GO:0001780|GO:0003700|GO:0005634|GO:0009791|GO:0046872|GO:0030154|GO:0042803|GO:0043231|GO:0043069|GO:0009617|GO:0005737|GO:0046329|GO:0006954|GO:0045944|GO:0042127|GO:0051726|GO:0030512|GO:0006355|GO:0005794|GO:0016235|GO:0006915|GO:0060039|GO:0003677|GO:0001701|GO:0006351|GO:0071425|GO:0000118|GO:0016607|GO:0035116|GO:0072001|GO:0005654|GO:0030900|GO:0035115|GO:0045893|GO:0045892
A_23_P366936	3.29727	KRT6C	keratin 6C, type II	286887	GO:0005882|GO:0005198|GO:0045104|GO:0045095|GO:0070062
A_23_P205959	3.31222	ALDH1A3	aldehyde dehydrogenase 1 family, member A3	220	GO:0043065|GO:0042472|GO:0001758|GO:0004029|GO:0070403|GO:0070324|GO:0042803|GO:0005829|GO:0005737|GO:0042574|GO:0042573|GO:0060324|GO:0042572|GO:0060166|GO:0050885|GO:0002072|GO:0007626|GO:0002138|GO:0060013|GO:0070062|GO:0055114|GO:0048048|GO:0004030|GO:0021768
A_33_P3329088	3.33082	PRSS8	protease, serine, 8	5652	GO:0005515|GO:0005886|GO:0004252|GO:0010765|GO:0006508|GO:0008236|GO:0005576|GO:0016021|GO:0005615|GO:0070062
A_23_P897	3.33624	C1orf116	chromosome 1 open reading frame 116	79098	GO:0008150|GO:0003674|GO:0005737|GO:0070062
A_23_P156025	3.33939	IRX2	iroquois homeobox 2	153572	GO:0043565|GO:0006355|GO:0072272|GO:0005634|GO:0072086
A_23_P24129	3.34389	DKK1	dickkopf WNT signaling pathway inhibitor 1	22943	GO:0005515|GO:0090082|GO:0005886|GO:0030178|GO:0042662|GO:0042663|GO:0030326|GO:0090244|GO:0060394|GO:0005615|GO:0030514|GO:0031333|GO:0033137|GO:0004871|GO:0032526|GO:0090090|GO:0001942|GO:0048019|GO:0001706|GO:0001707|GO:2000726|GO:0005576|GO:0000122|GO:0048642|GO:0000904|GO:0060325|GO:1900116|GO:0031901|GO:0002090|GO:0030900|GO:0008083|GO:0050750
A_21_P0000176	3.35574	CDH13	cadherin 13	1012	GO:0043005|GO:0008285|GO:0005886|GO:0030032|GO:0002040|GO:0007266|GO:0031225|GO:0005615|GO:0042803|GO:0050927|GO:0050850|GO:0016339|GO:0005737|GO:0030100|GO:0045944|GO:0051668|GO:0007156|GO:0070062|GO:0071813|GO:0045296|GO:0030335|GO:0034329|GO:0055100|GO:0005509|GO:0030169|GO:0048661|GO:0043616|GO:0045216|GO:0042058|GO:0007162|GO:0016601|GO:0055096|GO:0001938|GO:0043542|GO:0005901|GO:0005925|GO:…
A_24_P42136	3.37952	KRT18	keratin 18, type I	3875	GO:0005515|GO:0005882|GO:0048471|GO:0043066|GO:0005815|GO:0045104|GO:0034451|GO:0097284|GO:0005730|GO:0097191|GO:0009653|GO:0033209|GO:0071944|GO:0005737|GO:0007049|GO:0005198|GO:0097110|GO:0016032|GO:0045095|GO:0043000|GO:0070062
A_23_P399078	3.38009	TIMP3	TIMP metallopeptidase inhibitor 3	7078	GO:0005515|GO:0051045|GO:0071310|GO:0005578|GO:0005634|GO:0002020|GO:0005615|GO:0046872|GO:0005604|GO:0048553|GO:0010951|GO:0031012|GO:0008191|GO:0009725|GO:0034097|GO:0007601|GO:0070062
A_23_P218047	3.3857	KRT5	keratin 5, type II	3852	GO:0005515|GO:0005882|GO:0005886|GO:0034329|GO:0005634|GO:0005829|GO:0005739|GO:0005737|GO:0008544|GO:0016020|GO:0097110|GO:0005200|GO:0031581|GO:0045095|GO:0070062
A_23_P214168	3.39594	COL12A1	collagen, type XII, alpha 1	1303	GO:0005595|GO:0005576|GO:0035987|GO:0005615|GO:0031982|GO:0031012|GO:0001501|GO:0022617|GO:0030020|GO:0030198|GO:0030199|GO:0030574|GO:0005788|GO:0007155|GO:0070062
A_33_P3226832	3.3971	F3	coagulation factor III (thromboplastin, tissue factor)	2152	GO:0005515|GO:0051897|GO:0030335|GO:0004896|GO:0005886|GO:0009986|GO:0006919|GO:0019221|GO:0002543|GO:0002020|GO:0005615|GO:0045766|GO:0031233|GO:0050927|GO:0031012|GO:0005543|GO:0001938|GO:0007596|GO:0002541|GO:0007598|GO:0010641|GO:0016021|GO:0070062
A_33_P3390013	3.40395	ADAMTS1	ADAM metallopeptidase with thrombospondin type 1 motif, 1	9510	GO:0008285|GO:0001822|GO:0001542|GO:0031410|GO:0005604|GO:0060347|GO:0005737|GO:0007229|GO:0006508|GO:0008270|GO:0004222|GO:0008201|GO:0008237
A_33_P3338733	3.41171	MITF	microphthalmia-associated transcription factor	4286	GO:0005515|GO:0006355|GO:0006366|GO:0003705|GO:0030316|GO:0044336|GO:0030318|GO:0005634|GO:0045670|GO:0000122|GO:0000978|GO:0000979|GO:0001227|GO:0043234|GO:0001077|GO:0045165|GO:0006461|GO:0046849|GO:0045944|GO:0042127|GO:0003682|GO:0046983|GO:0043010|GO:0045893
A_24_P222872	3.4723	UGT1A6	UDP glucuronosyltransferase 1 family, polypeptide A6	54578	GO:0052697|GO:0052696|GO:0006805|GO:0046982|GO:0052695|GO:0005783|GO:0015020|GO:0044281|GO:0032870|GO:0042803|GO:0009813|GO:0001972|GO:0005789|GO:0016021|GO:0019899|GO:0070062
A_23_P210176	3.51389	ITGA6	integrin, alpha 6	3655	GO:0005515|GO:2001237|GO:0030056|GO:0033627|GO:0005886|GO:0097186|GO:0010811|GO:0030175|GO:0050900|GO:0046872|GO:0016337|GO:0009925|GO:0005913|GO:0030198|GO:0045944|GO:0031668|GO:0031581|GO:0046847|GO:0010668|GO:0043065|GO:0022409|GO:0009986|GO:0034329|GO:0031589|GO:0048565|GO:0034676|GO:0005604|GO:0071407|GO:0005178|GO:0007160|GO:0050873|GO:0007596|GO:0007229|GO:0043236|GO:0035878|GO:0007044|GO:…
A_33_P3286349	3.52899	DNAAF3	dynein, axonemal, assembly factor 3	352909	GO:0044458|GO:0005737|GO:0070286
A_23_P164011	3.54796	SOX15	SRY (sex determining region Y)-box 15	6665	GO:0006355|GO:0003700|GO:0046982|GO:0006357|GO:0006366|GO:0000981|GO:0014718|GO:0006325|GO:0070318|GO:0005634|GO:0000122|GO:0003677|GO:0030154|GO:0045843|GO:0005737|GO:0045944|GO:0003682|GO:0048627|GO:0043403|GO:2000288|GO:0008584
A_33_P3857239	3.55227	KRT42P	keratin 42 pseudogene	284116
A_33_P3292886	3.56575	KRT6A	keratin 6A, type II	3853	GO:0005515|GO:0008284|GO:0016020|GO:0042060|GO:0005200|GO:0005634|GO:0045095|GO:0002009|GO:0030154|GO:0070062
A_23_P147918	3.57782	S100A16	S100 calcium binding protein A16	140576	GO:0051592|GO:0005737|GO:0005886|GO:0005509|GO:0005730|GO:0042803|GO:0070062|GO:0005829
A_23_P141894	3.58447	PVR	poliovirus receptor	5817	GO:0005515|GO:0005886|GO:0009986|GO:0034329|GO:0009615|GO:0005615|GO:0045216|GO:0060370|GO:0005737|GO:0016337|GO:0016477|GO:0001618|GO:0050776|GO:0045954|GO:0042271|GO:0002860|GO:0016032|GO:0004872|GO:0016021|GO:0050839|GO:0005925|GO:0070062|GO:0034332
A_21_P0008964	3.58898	lnc-CDH3-1	lnc-CDH3-1:1
A_23_P149529	3.59773	TACSTD2	tumor-associated calcium signal transducer 2	4070	GO:0005515|GO:0050678|GO:0008283|GO:2000738|GO:2000146|GO:0005634|GO:0060675|GO:0005615|GO:0016328|GO:0005829|GO:0051497|GO:1900028|GO:0009925|GO:0016020|GO:0005887|GO:1900025|GO:0090191|GO:0004872|GO:0007601|GO:0007166|GO:0070062|GO:0010633
A_23_P21092	3.61519	CALB2	calbindin 2	794	GO:0005737|GO:0051480|GO:0005509|GO:0005921|GO:0005634
A_21_P0008191	3.62029	lnc-SLITRK6-6	lnc-SLITRK6-6:1
A_23_P89780	3.64425	LAMA3	laminin, alpha 3	3909	GO:0030334|GO:0034329|GO:0005102|GO:0005606|GO:0005576|GO:0035987|GO:0030155|GO:0005604|GO:0045995|GO:0005610|GO:0008544|GO:0022617|GO:0005198|GO:0030198|GO:0031581|GO:0007155|GO:0070062
A_23_P60130	3.66451	MAL2	mal, T-cell differentiation protein 2 (gene/pseudogene)	114569	GO:0005515|GO:0048471|GO:0016324|GO:0045121|GO:0016021|GO:0070062|GO:0012505
A_23_P69537	3.72709	NMU	neuromedin U	10874	GO:0007586|GO:0005102|GO:0005576|GO:0009648|GO:0006940|GO:0001696|GO:0019233|GO:0007165|GO:0007186|GO:0045987|GO:0007218|GO:0050806|GO:0043195|GO:0046887|GO:0042922|GO:0042755
A_23_P66798	3.75097	KRT19	keratin 19, type I	3880	GO:0005515|GO:0005882|GO:0030018|GO:0043627|GO:0060706|GO:0045214|GO:0032403|GO:0071944|GO:0042383|GO:0016010|GO:0005200|GO:0043034|GO:0016032|GO:0008307|GO:0070062
A_33_P3281745	3.78015	lnc-C10orf71-1	lnc-C10orf71-1:1
A_24_P541831	3.80377	LINC00264	long intergenic non-protein coding RNA 264	645528
A_23_P35293	3.80473	GJB5	gap junction protein, beta 5, 31,1kDa	2709	GO:0007154|GO:0060713|GO:0008544|GO:0060708|GO:0005922|GO:0016021
A_32_P157945	3.82535	DSP	desmoplakin	1832	GO:0005882|GO:0005515|GO:0030057|GO:0045109|GO:0005886|GO:0005634|GO:0086091|GO:0001533|GO:0006921|GO:0005916|GO:0005739|GO:0016323|GO:0086069|GO:0016337|GO:0003223|GO:0014704|GO:0097110|GO:0005080|GO:0030674|GO:0050839|GO:0086005|GO:0070062|GO:0006915|GO:0002934|GO:0018149|GO:0008544|GO:0005198|GO:0030216|GO:0071896|GO:0042060|GO:0005200|GO:0034332
A_21_P0007862	3.82949	lnc-TMEM132B-4	lnc-TMEM132B-4:9
A_24_P3415	3.84098	PPP2R2C	protein phosphatase 2, regulatory subunit B, gamma	5522	GO:0005515|GO:0007165|GO:0050790|GO:0008601|GO:0000159
A_33_P3390057	3.88699	TM4SF1	transmembrane 4 L six family member 1	4071	GO:0008150|GO:0003674|GO:0005887
A_33_P3345534	3.88766	KRT14	keratin 14, type I	3861	GO:0005515|GO:0005882|GO:0042633|GO:0034329|GO:0007568|GO:0005634|GO:0010043|GO:0071944|GO:0005829|GO:0005737|GO:0008544|GO:0010212|GO:0030855|GO:0045110|GO:0005200|GO:0031581|GO:0045095|GO:0070062
A_33_P3310104	3.89788	SERPINB5	serpin peptidase inhibitor, clade B (ovalbumin), member 5	5268	GO:0010951|GO:0005515|GO:0050678|GO:0005737|GO:0030198|GO:0004867|GO:0060512|GO:0006928|GO:0005615|GO:0002009|GO:0070062
A_21_P0003000	4.0316	lnc-OR5AC2-1	lnc-OR5AC2-1:1
A_21_P0011633	4.09762	KRT14	keratin 14, type I	3861	GO:0005515|GO:0005882|GO:0042633|GO:0034329|GO:0007568|GO:0005634|GO:0010043|GO:0071944|GO:0005829|GO:0005737|GO:0008544|GO:0010212|GO:0030855|GO:0045110|GO:0005200|GO:0031581|GO:0045095|GO:0070062
A_23_P110531	4.22474	FST	follistatin	10468	GO:0005515|GO:0007389|GO:0007276|GO:0043395|GO:0032926|GO:0005576|GO:0005634|GO:0000122|GO:0030509|GO:0043616|GO:0031069|GO:0008585|GO:0051798|GO:0001501|GO:0005737|GO:0048185|GO:0002244|GO:0042475|GO:0045596|GO:0004871
A_21_P0006957	4.91875	lnc-AKR1C2-3	lnc-AKR1C2-3:1
A_24_P87036	5.4518	ANO1	anoctamin 1, calcium activated chloride channel	55107	GO:0005515|GO:0006821|GO:0046982|GO:0005886|GO:0034707|GO:0007275|GO:0055085|GO:0042803|GO:0005737|GO:0016324|GO:0034220|GO:0042391|GO:0005229|GO:0005227|GO:0006812|GO:0009897|GO:0070062

## Sheet: Supp. 7
Supplementary table 7. Enriched CTP-altered pathways in RESP AND NR
Altered pathways in NR after 24 hr CTP incubation	p-corr. value	Matched Features	Pathway Features	Entrez ID of Matched Features
Hs_FTO_Obesity_Variant_Mechanism_WP3407_89858	0.0143662	1	8	63976
Hs_EDA_Signalling_in_Hair_Follicle_Development_WP3930_90751	0.0232414	1	13	27121
Hs_Estrogen_metabolism_WP697_94757	0.0232414	1	18	54576
Hs_NRF2_pathway_WP2884_94787	0.0232856	2	143	6534, 54578
Hs_Integrin_cell_surface_interactions_WP1833_44861	0.025007	1	16	645832
Hs_Prolactin_receptor_signaling_WP2678_76870	0.025007	1	15	2690
Hs_Activation_of_Matrix_Metalloproteinases_WP2769_77041	0.0285286	1	16	4323
Hs_Syndecan_interactions_WP2787_77077	0.0285286	1	16	645832
Hs_Drug_Induction_of_Bile_Acid_Pathway_WP2289_88593	0.0302848	1	17	6554
Hs_Glucuronidation_WP698_94183	0.0302848	1	26	54578
Hs_Growth_hormone_receptor_signaling_WP2657_76835	0.0320378	1	20	2690
Hs_Farnesoid_X_Receptor_Pathway_WP2879_94789	0.0337876	1	19	6554
Hs_Urea_cycle_and_metabolism_of_amino_groups_WP497_94180	0.0355343	1	37	383
Hs_Metapathway_biotransformation_WP702_73516	0.0364871	2	188	54576, 54578
Hs_Degradation_of_collagen_WP2708_76921	0.037278	1	21	4323
Hs_Bile_acid_and_bile_salt_metabolism_WP1788_76958	0.0390185	1	23	6554
Hs_GPCRs,_Class_B_Secretin-like_WP334_79716	0.0407559	1	23	5746
Hs_Differentiation_of_white_and_brown_adipocyte_WP2895_79216	0.0442214	1	25	63976
Hs_YAP1-_and_WWTR1_(TAZ)-stimulated_gene_expression_WP2738_76971	0.0442214	1	25	6910
Hs_Constitutive_Androstane_Receptor_Pathway_WP2875_94791	0.0459495	1	32	54578
Hs_AhR_pathway_WP2100_47069	0.0476745	1	28	54578
Hs_Pregnane_X_Receptor_pathway_WP2876_94792	0.0493964	1	33	54578
Hs_Extracellular_vesicle-mediated_signaling_in_recipient_cells_WP2870_88052	0.0528311	1	30	27121
Hs_Matrix_Metalloproteinases_WP129_72054	0.0528311	1	31	4323
Hs_Oxidative_Stress_WP408_94131	0.0528311	1	30	54578
Altered pathways in RESP after 24 hr CTP incubation	p-value	Matched Features	Pathway Features	Entrez ID of Matched Features
Hs_Role_of_Osx_and_miRNAs_in_tooth_development_WP3971_91525	0.00116551	2	37	655, 249
Hs_Elastic_fibre_formation_WP2666_76849	0.00466004	2	32	655, 249
Hs_Hypothetical_Network_for_Drug_Addiction_WP666_68893	0.00466004	2	32	2893, 2903
Hs_Melatonin_metabolism_and_effects_WP3298_91618	0.00524893	2	42	4133, 815
Hs_Neurotransmitter_Receptor_Binding_And_Downstream_Transmission_In_The_Postsynaptic_Cell_WP2754_77001	0.00654943	3	124	2893, 2903, 815
Hs_Parkinsons_Disease_Pathway_WP2371_87374	0.00720792	2	76	1644, 2861
Hs_NO-cGMP-PKG_mediated_Neuroprotection_WP4008_92677	0.00905447	2	47	2903, 825
Hs_Tryptophan_metabolism_WP465_94086	0.00944651	2	80	1644, 51166
Hs_Serotonin_Receptor_2_and_STAT3_Signaling_WP733_74441	0.0126356	1	4	3356
Hs_SIDS_Susceptibility_Pathways_WP706_80056	0.0153268	3	166	1644, 3356, 4133
Hs_Endochondral_Ossification_WP474_87977	0.0177303	2	64	249, 249
Hs_Glucocorticoid_&_Mineralcorticoid_Metabolism_WP237_78497	0.0251127	1	9	3291
Hs_Common_Pathways_Underlying_Drug_Addiction_WP2636_89423	0.0305	3	41	815, 1644, 2861
Hs_Metabolism_of_Angiotensinogen_to_Angiotensins_WP2729_76948	0.0312924	1	10	59272
Hs_Mitotic_G2-G2-M_phases_WP1859_44913	0.0312924	1	10	22981
Hs_GPCRs,_Other_WP117_71231	0.0382741	2	118	3356, 221395
Hs_Dopamine_metabolism_WP2436_94675	0.0404891	1	13	1644
Hs_Serotonin_and_anxiety-related_events_WP3944_90836	0.0404891	1	13	3356
Hs_Biogenic_Amine_Synthesis_WP550_90171	0.0465721	1	15	1644
Hs_GPCRs,_Class_C_Metabotropic_glutamate,_pheromone_WP501_79715	0.0465721	1	15	9052
Hs_GPCRs,_Class_A_Rhodopsin-like_WP455_81793	0.0466162	3	262	3356, 2861, 158131
Hs_Serotonin_Receptor_2_and_ELK-SRF-GATA4_signaling_WP732_45038	0.0495992	1	16	3356
Hs_ACE_Inhibitor_Pathway_WP554_92084	0.0526168	1	17	59272
Hs_NOTCH1_regulation_of_human_endothelial_cell_calcification_WP3413_87953	0.0526168	1	17	249
Hs_Serotonin_and_anxiety_WP3947_91925	0.0526168	1	17	3356
Altered pathways in NR after 48 hr CTP incubation	p-value	Matched Features	Pathway Features	Entrez ID of Matched Features
Hs_Focal_Adhesion_WP306_94849	3.59849e-10	29	207	2268, 7057, 3655, 7409, 4233, 3912, 857, 4638, 596, 3371, 3913, 3683, 3909, 3914, 1793, 1288, 7058, 3479, 640, 3918, 858, 56034, 1956, 7424, 5579, 58498, 340156, 55742, 64098
Hs_Integrin_cell_surface_interactions_WP1833_77019	6.67651e-10	14	64	1285, 1287, 3912, 3909, 3914, 3918, 7057, 3371, 58494, 3655, 2243, 3913, 3683, 3386
Hs_Vitamin_D_Receptor_Pathway_WP2877_94793	8.01811e-10	23	186	3662, 1305, 1474, 3117, 820, 7056, 8204, 5744, 6273, 8853, 151888, 240, 928, 4982, 3394, 29785, 7078, 7077, 3860, 386672, 3397, 5368, 3486
Hs_MHC_class_II_antigen_presentation_WP2679_76872	1.37618e-09	15	90	3113, 3118, 3115, 3126, 3127, 3123, 972, 3109, 3111, 114876, 79659
Hs_TCR_signaling_WP1927_76950	1.40546e-09	13	74	3113, 3118, 3115, 3126, 3127, 3123, 5788, 3937, 3635
Hs_TYROBP_Causal_Network_WP3945_90843	3.44768e-09	13	60	64092, 51411, 3071, 54518, 6776, 864, 5341, 951, 6039, 3059, 3587, 5996, 3606
Hs_Interferon_gamma_signaling_WP1836_77096	3.95549e-09	10	43	3113, 3118, 3115, 3126, 3127, 3123
Hs_Cell_junction_organization_WP1793_77057	4.23156e-09	13	61	3655, 1308, 3909, 3914, 3918, 54751, 10979, 55742, 5819, 1000, 1012, 1001, 5817
Hs_Costimulation_by_the_CD28_family_WP1799_77064	4.83806e-09	12	71	7409, 3113, 3118, 3115, 3126, 3127, 3123, 151888
Hs_B_Cell_Receptor_Signaling_Pathway_WP23_92558	5.0003e-09	16	98	3662, 3059, 815, 25780, 3635, 7409, 974, 5788, 930, 695, 29760, 640, 5579, 933, 1380, 11184
Hs_Primary_Focal_Segmental_Glomerulosclerosis_FSGS_WP2572_76327	2.52575e-08	13	74	3664, 84063, 22943, 3856, 3913, 1287, 7431, 51196, 7225, 1000, 9076, 1285, 55742
Hs_Ectoderm_Differentiation_WP2858_94753	1.54851e-07	17	144	25987, 6347, 4982, 2627, 5787, 5362, 152789, 7903, 5269, 56963, 29970, 55843, 2737, 440193, 2263, 3853, 5783
Hs_Endochondral_Ossification_WP474_87977	7.8836e-07	11	64	85477, 3479, 2690, 5744, 2737, 655, 4322, 864, 9510, 5328, 7078
Hs_Cardiac_Progenitor_Differentiation_WP2406_89157	1.01987e-06	10	53	132625, 6862, 3624, 7852, 649, 9241, 22943, 50805, 3479, 3084
Hs_Mesodermal_Commitment_Pathway_WP2857_87780	1.44196e-06	16	153	9241, 79977, 10413, 23576, 58499, 29970, 6926, 2627, 655, 3169, 3624, 343930, 8091, 90, 22943, 5915
Hs_Interleukin-3,_5_and_GM-CSF_signaling_WP1840_77073	3.39424e-06	8	37	1437, 3563, 6776, 3561, 3560, 3635, 7409, 29760
Hs_GPCR_ligand_binding_WP1825_76977	3.73371e-06	26	371	5368, 6364, 1236, 6370, 2919, 7852, 6347, 6348, 414062, 1910, 10381, 84634, 2150, 301, 3363, 5029, 5031, 27334, 136, 1902, 8698, 8477, 5744, 80835, 2841, 10874
Hs_Differentiation_Pathway_WP2848_89940	3.74716e-06	9	50	3624, 9241, 3479, 4254, 3624, 3589, 22943, 10468, 7477
Hs_Immunoregulatory_interactions_between_a_Lymphoid_and_a_non-Lymphoid_cell_WP1829_76993	5.19727e-06	11	292	22914, 10870, 5817, 6402, 3683, 3386, 5819, 3514, 2213, 1525, , 930
Hs_Calcium_Regulation_in_the_Cardiac_Cell_WP536_94305	1.02601e-05	15	150	815, 5579, 777, 5996, 489, 59345, 2697, 8490, 2707, 127534, 2810, 55970, 2788, 309, 2709
Hs_Inflammatory_Response_Pathway_WP453_80206	1.25484e-05	7	33	3912, 3913, 3918, 7057, 3561, 3560
Hs_Development_of_pulmonary_dendritic_cells_and_macrophage_subsets_WP3892_89703	1.31655e-05	5	13	3662, 10320, 3394, 1437, 55509
Hs_Allograft_Rejection_WP2328_76328	1.53648e-05	11	100	720, 7431, 3122, 3109, 3118, 3113, 3126, 3111, 3117, 3127, 3115
Hs_Assembly_of_collagen_fibrils_and_other_multimeric_structures_WP2798_77089	1.56995e-05	7	33	1287, 1288, 1285, 3909, 3914, 3918, 3655
Hs_Cell_surface_interactions_at_the_vascular_wall_WP1794_77039	1.91691e-05	11	91	58494, 3683, 6404, 6402, 962, 1525, 7056, 3635, 857, 4312, 3655
Hs_Kit_receptor_signaling_pathway_WP304_78799	2.17033e-05	9	59	4254, 7409, 596, 6591, 695, 3635, 6776, 5579, 4286
Hs_Activation_of_Matrix_Metalloproteinases_WP2769_77041	4.18493e-05	5	16	4312, 7077, 4313, 4322, 4319
Hs_Spinal_Cord_Injury_WP2431_87678	4.65825e-05	12	117	5362, 4804, 199, 2919, 1948, 56963, 6347, 301, 11202, 7431, 2697, 1956
Hs_Myometrial_Relaxation_and_Contraction_Pathways_WP289_89548	6.21519e-05	14	156	5579, 1902, 5996, 800, 2810, 3486, 2697, 2788, 3489, 489, 8490, 815, 59345, 55970
Hs_miR-targeted_genes_in_muscle_cell_-_TarBase_WP2005_75377	6.71179e-05	22	409	64359, 7837, 29957, 7057, 347902, 9076, 4233, 5874, 26064, 23677, 1956, 2697, 23621, 55225, 596, 51673, 7447, 3918, 6935, 91, 3491, 9429
Hs_Interleukin-2_signaling_WP2732_76959	7.30256e-05	6	29	3560, 3561, 6776, 3563, 1437, 3635
Hs_Muscle_cell_TarBase_WP2005_44926	7.66486e-05	22	336	64359, 7837, 29957, 7057, 347902, 9076, 4233, 5874, 26064, 23677, 1956, 2697, 23621, 55225, 596, 51673, 7447, 3918, 6935, 91, 3491, 9429
Hs_Integrated_Pancreatic_Cancer_Pathway_WP2377_71228	7.8259e-05	16	200	6776, 596, 1956, 4908, 3589, 1956, 3479, 7057, 10468, 3624, 815, 820, 9052, 5915, 301, 3486
Hs_EGF-EGFR_Signaling_Pathway_WP437_79266	0.000100155	14	162	1956, 857, 11184, 6776, 7409, 858, 2697, 3635, 9610, 51196, 815, 5579, 23624, 7837
Hs_Pathogenic_Escherichia_coli_infection_WP2272_78594	0.000100349	8	64	23643, 79861, 3875, 2017, 3059, 9076, 10381, 347733
Hs_Senescence_and_Autophagy_WP615_71375	0.000108692	11	106	3486, 5328, 5055, 3479, 2919, 7057, 3490, 596, 6348, 9966, 3624
Hs_Signaling_by_the_B_Cell_Receptor_(BCR)_WP2746_76984	0.000108692	11	239	3514, 3500, 974, 640, 29760, 7409, 695, 5579, 143471, 25780, 930
Hs_Matrix_Metalloproteinases_WP129_72054	0.000110068	6	31	4313, 4319, 7077, 7078, 4312, 4322
Hs_Senescence_and_Autophagy_in_Cancer_WP615_81193	0.000118316	11	109	3486, 5328, 5055, 3479, 2919, 7057, 3490, 596, 6348, 9966, 3624
Hs_Degradation_of_collagen_WP2708_76921	0.000174846	5	21	4319, 1305, 1308, 4312, 1303
Hs_Alpha_6_Beta_4_signaling_pathway_WP244_85199	0.000192022	6	33	3655, 3909, 3914, 3912, 3913, 3918
Hs_Regulation_of_Insulin-like_Growth_Factor_(IGF)_Transport_and_Uptake_by_Insulin-like_Growth_Factor_Binding_Proteins_(IGFBPs)_WP2799_77094	0.000276502	4	13	3479, 3489, 3486, 5069
Hs_Chemokine_signaling_pathway_WP3929_90949	0.000302354	13	166	7852, 1236, 6364, 6370, 2268, 59345, 55970, 2788, 2793, 7409, 5579, 653361, 1794
Hs_GPCR_downstream_signaling_WP1824_76910	0.000340484	23	406	7225, 3363, 136, 5744, 10381, 5368, 6364, 1236, 6370, 2919, 7852, 1902, 8698, 301, 2841, 10874, , 5029, 5031, 27334, 1910, 84634, 2150, 8477
Hs_VEGFA-VEGFR2_Signaling_Pathway_WP3888_90000	0.000541755	16	236	5328, 5579, 857, 653361, 2697, 8828, 301, 22943, 6347, 4319, 4313, 2152, 9510, 596, 2243, 3490
Hs_Aryl_Hydrocarbon_Receptor_Pathway_WP2873_88902	0.000652511	6	46	1956, 26509, 5055, 4257, 54578, 218
Hs_TGF-B_Signaling_in_Thyroid_Cells_for_Epithelial-Mesenchymal_Transition_WP3859_90120	0.000846593	4	19	3371, 3397, 7431, 6591
Hs_Lung_fibrosis_WP3624_92327	0.000862215	7	64	6347, 1832, 655, 4313, 1437, 5328, 3479
Hs_NAD_Biosynthesis_II_(from_tryptophan)_WP2485_70025	0.000907972	3	8	8942, 23498, 23475
Hs_Epithelium_TarBase_WP2002_45243	0.000958106	17	278	64359, 7837, 29957, 347902, 9076, 4233, 5493, 26064, 1956, 90522, 10979, 2697, 23621, 51673, 8115, 3918, 3491
Hs_Gastrin-CREB_signalling_pathway_via_PKC_and_MAPK_WP2664_76844	0.00112257	11	147	5029, 5031, 27334, 1910, 301, 84634, 1902, 2150, 8477, 10874, 1956
Hs_White_fat_cell_differentiation_WP4149_94399	0.00117552	5	32	6776, 5468, 1879, 2122, 3662
Hs_Muscle_contraction_WP1864_76895	0.00136429	6	49	4606, 7138, 7431, 4638, 72, 800
Hs_Oncostatin_M_Signaling_Pathway_WP2374_92557	0.00153704	7	65	5579, 9180, 4322, 3491, 6347, 4312, 7078
Hs_IL-3_Signaling_Pathway_WP286_78583	0.00169992	6	49	7409, 596, 3563, 969, 3635, 6776
Hs_Collagen_biosynthesis_and_modifying_enzymes_WP2725_76944	0.00209473	6	51	1287, 1288, 1285, 1303, 1305, 1308
Hs_miR-targeted_genes_in_epithelium_-_TarBase_WP2002_75319	0.00212483	16	345	64359, 7837, 29957, 347902, 9076, 4233, 5493, 26064, 1956, 90522, 10979, 2697, 23621, 51673, 8115, 3491
Hs_Blood_Clotting_Cascade_WP272_93044	0.00234496	4	23	2152, 5328, 5055, 2243
Hs_Regulation_of_Apoptosis_by_Parathyroid_Hormone-related_Protein_WP3872_89397	0.00234496	4	22	5744, 3655, 596, 597
Hs_miR-targeted_genes_in_lymphocytes_-_TarBase_WP2004_75374	0.00244323	21	495	1956, 6935, 23621, 9429, 26064, 7837, 64359, 4233, 29957, 23677, 347902, 55225, 5874, 51673, 596, 3491, 90522, 8115, 9076, 3918, 10979
Hs_Classical_Pathway_with_Drug_Info_WP2228_49780	0.00250407	14	225	6776, 596, 1956, 4908, 3589, 7057, 10468, 3624, 815, 820, 9052, 5915, 301, 3486
Hs_Nucleotide_GPCRs_WP80_68938	0.00252237	3	11	136, 5029, 5031
Hs_TGF-beta_Signaling_Pathway_WP366_90028	0.00255941	10	132	7050, 23327, 857, 4233, 3371, 6935, 10413, 11184, 4312, 7057
Hs_ErbB_Signaling_Pathway_WP673_94739	0.00281177	6	55	3084, 1956, 374, 6776, 815, 23624
Hs_TGF-beta_Receptor_Signaling_WP560_94820	0.00281177	6	55	7050, 10468, 7057, 9241, 864, 3624
Hs_Lymphocyte_TarBase_WP2004_46264	0.00325016	21	420	64359, 7837, 29957, 347902, 9076, 4233, 5874, 26064, 23677, 1956, 90522, 10979, 23621, 55225, 596, 51673, 8115, 3918, 6935, 3491, 9429
Hs_Preimplantation_Embryo_WP3527_94671	0.00338254	6	59	8538, 55509, 3662, 94234, 132625, 6926
Hs_Endoderm_Differentiation_WP2853_88152	0.00371459	10	146	5744, 3169, 58499, 22943, 655, 9241, 79977, 2627, 23576, 29970
Hs_NOD_pathway_WP1433_68991	0.00375074	5	41	64127, 9744, 199713, 3606, 9447
Hs_Nucleotide-binding_Oligomerization_Domain_(NOD)_pathway_WP1433_86035	0.00375074	5	41	64127, 9744, 199713, 3606, 9447
Hs_Differentiation_of_white_and_brown_adipocyte_WP2895_87889	0.00381075	4	25	3225, 10205, 5468, 655
Hs_Fcgamma_receptor_(FCGR)_dependent_phagocytosis_WP2719_76936	0.00403528	6	210	3514, 7409, 1793, 10787, 26999, 7456
Hs_Netrin-1_signaling_WP1868_76847	0.00418105	5	42	1793, 219699, 59277, 56963, 7225
Hs_Signaling_by_Activin_WP2791_77082	0.00420445	3	13	91, 3624, 10468
Hs_Cytokines_and_Inflammatory_Response_WP530_94763	0.00441142	4	30	3589, 1437, 2919, 3122
Hs_Signaling_by_NOTCH2_WP2718_76935	0.00441142	4	28	3714, 2208, 2208, 1272
Hs_Arylhydrocarbon_receptor_(AhR)_signaling_pathway_WP2100_74081	0.00507271	4	28	1956, 54578, 218
Hs_Signaling_by_PDGF_WP1916_76874	0.00514532	5	48	1285, 1287, 7057, 7058, 6776
Hs_Semaphorin_interactions_WP1907_76850	0.0056137	6	62	4233, 5362, 10371, 1809, 10570, 5788
Hs_Apoptotic_execution_phase_WP1784_76813	0.00568209	5	46	7431, 1830, 1832, 5317, 7082
Hs_Selenium_Micronutrient_Network_WP15_94185	0.00573429	7	84	7498, 240, 2877, 6347, 241, 8942, 114112
Hs_Regulation_of_Actin_Cytoskeleton_WP51_94816	0.00604093	10	151	1956, 55740, 10787, 4638, 1793, 2258, 55970, 26999, 2263, 7409
Hs_GPCRs,_Class_A_Rhodopsin-like_WP455_81793	0.00703213	14	262	3363, 7852, 1236, 1910, 2150, 1240, 266747, 53836, 136, 5029, 5031, 27334, 2841, 8477
Hs_Formation_of_Fibrin_Clot_(Clotting_Cascade)_WP1818_76965	0.00744602	4	30	2152, 2243, 2162, 7056
Hs_Prostaglandin_Synthesis_and_Regulation_WP98_88906	0.00744602	4	31	306, 301, 309, 1910
Hs_AGE-RAGE_pathway_WP2324_89798	0.00760123	6	66	653361, 6776, 5579, 1956, 4313, 4322
Hs_Role_of_Osx_and_miRNAs_in_tooth_development_WP3971_91525	0.00776511	3	37	655, 22943, 50964
Hs_Amplification_and_Expansion_of_Oncogenic_Pathways_as_Metastatic_Traits_WP3678_90110	0.00924765	3	17	9595, 3371, 7852
Hs_miR-509-3p_alteration_of_YAP1-ECM_axis_WP3967_94301	0.00924765	3	18	7058, 6591, 10413
Hs_Elastic_fibre_formation_WP2666_76849	0.00937663	4	32	8076, 2192, 2202, 655
Hs_Wnt_Signaling_Pathway_WP428_94851	0.00939265	6	70	5328, 5579, 7476, 4919, 7477, 22943
Hs_Interleukin-7_signaling_WP2673_76857	0.0095759	2	6	3575, 3561
Hs_Nuclear_Receptors_in_Lipid_Metabolism_and_Toxicity_WP299_89331	0.010453	4	35	5468, 5244, 8714, 5915
Hs_Prion_disease_pathway_WP3995_94740	0.010453	4	33	10538, 1879, 596, 3662
Hs_Apoptosis-related_network_due_to_altered_Notch3_in_ovarian_cancer_WP2864_79278	0.0123937	5	53	7431, 7057, 27242, 3084, 3575
Hs_Overview_of_nanoparticle_effects_WP3287_89371	0.0126768	3	22	1001, 596, 3909
Hs_Signaling_by_Hippo_WP2714_76930	0.0126768	3	20	10413, 51421, 7082
Hs_Photodynamic_therapy-induced_NF-kB_survival_signaling_WP3617_88316	0.0128379	4	35	1437, 597, 4313, 4312
Hs_Arrhythmogenic_Right_Ventricular_Cardiomyopathy_WP2118_71265	0.0130163	6	78	59285, 5318, 1832, 3655, 1000, 2697
Hs_Gap_junction_trafficking_and_regulation_WP1820_76886	0.0131748	2	8	2697, 7082
Hs_Neurotransmitter_Receptor_Binding_And_Downstream_Transmission_In_The_Postsynaptic_Cell_WP2754_77001	0.0132001	8	124	2036, 815, 4747, 1139, 2788, 2793, 55970, 3766
Hs_Signaling_by_ERBB4_WP2781_77063	0.0141499	4	44	10413, 6776, 1956, 3084
Hs_Eicosanoid_Synthesis_WP167_89514	0.0146281	3	25	241, 240, 9536
Hs_Hypertrophy_Model_WP516_94803	0.0146281	3	20	6935, 3491, 3606
Hs_Microglia_Pathogen_Phagocytosis_Pathway_WP3937_94208	0.0170212	4	40	7409, 3071, 4689, 653361
Hs_Dissolution_of_Fibrin_Clot_WP1802_76989	0.0172637	2	8	5328, 5055
Hs_Dual_hijack_model_of_Vif_in_HIV_infection_WP3300_87896	0.0172637	2	8	861, 60489
Hs_GPVI-mediated_activation_cascade_WP1826_42049	0.0172637	2	8	7409, 3937
Hs_Macrophage_markers_WP4146_94392	0.0172637	2	9	2152, 972
Hs_Extracellular_matrix_organization_WP2703_76914	0.0177995	5	58	3912, 3913, 3909, 59277, 3371
Hs_miRNA_targets_in_ECM_and_membrane_receptors_WP2911_87847	0.0190125	3	45	7058, 3913, 7057
Hs_Complement_and_Coagulation_Cascades_WP558_90196	0.0190407	5	60	1191, 1380, 2152, 5328, 7056
Hs_Tgif_disruption_of_Shh_signaling_WP3674_88772	0.0218146	2	9	7050, 2737
Hs_Splicing_factor_NOVA_regulated_synaptic_proteins_WP4148_94396	0.0219664	4	42	858, 1000, 288, 2036
Hs_Apoptosis_WP254_93003	0.0229919	6	87	27242, 4049, 3664, 3479, 596, 3662
Hs_IL-2_Signaling_Pathway_WP49_91243	0.0237897	4	42	3561, 596, 3560, 6776
Hs_Angiogenesis_WP1539_95042	0.0240444	3	24	7078, 7077, 2263
Hs_IL1_and_megakaryotyces_in_obesity_WP2865_81650	0.0240444	3	24	7077, 3606, 6347
Hs_Signaling_by_VEGF_WP1919_76864	0.0268006	2	10	7424, 8828
Hs_IL-7_Signaling_Pathway_WP205_89854	0.0268035	3	25	6776, 3561, 3575
Hs_Corticotropin-releasing_hormone_WP2355_71393	0.0309414	6	90	3606, 3861, 5579, 815, 2697, 596
Hs_Pregnane_X_Receptor_pathway_WP2876_94792	0.0360466	3	33	8204, 54578, 8714
Hs_L1CAM_interactions_WP1843_76876	0.0384737	5	75	3912, 6710, 1956, 1272, 8828
Hs_Oxidative_Stress_WP408_94131	0.0430013	3	30	4257, 7498, 54578
Hs_EDA_Signalling_in_Hair_Follicle_Development_WP3930_90751	0.0441154	2	13	22943, 649
Hs_Serotonin_and_anxiety-related_events_WP3944_90836	0.0441154	2	13	5341, 5579
Hs_Wnt_Signaling_Pathway_Netpath_WP363_78571	0.0442705	4	51	4919, 5579, 5468, 2697
Hs_Bladder_Cancer_WP2828_89143	0.0467113	3	31	1956, 4312, 7057
Hs_Gastric_Cancer_Network_2_WP2363_87523	0.0467113	3	32	962, 255488, 1956
Hs_Neural_Crest_Differentiation_WP2064_79263	0.0478024	6	101	655, 6591, 3397, 2263, 1000, 4286
Hs_Integrin-mediated_Cell_Adhesion_WP185_88160	0.0497471	6	101	857, 858, 726, 1793, 3655, 3683
Hs_Fluoropyrimidine_Activity_WP1601_94711	0.0505735	3	34	978, 8714, 9429
Hs_Prolactin_receptor_signaling_WP2678_76870	0.0505934	2	15	2690, 6776
Hs_Evolocumab_Mechanism_WP3408_88049	0.0516725	1	2	255738
Hs_Hypoxia-mediated_EMT_and_Stemness_WP2943_88661	0.0516725	1	5	6935
Hs_Influenza_A_virus_infection_WP1438_94766	0.0516725	1	13	596
Hs_Proprotein_convertase_subtilisin-kexin_type_9_(PCSK9)_mediated_LDL_receptor_degradation_WP2846_89409	0.0516725	1	2	255738
Hs_Iron_uptake_and_transport_WP2670_75892	0.0517396	6	105	9429, 5349, 495, 6337, 23327, 259232
Hs_Cardiac_Hypertrophic_Response_WP2795_85087	0.0527462	4	54	2263, 11184, 3084, 3479
Altered pathways in RESP after 48 hr CTP incubation	p-value	Matched Features	Pathway Features	Entrez ID of Matched Features
Hs_Lung_fibrosis_WP3624_92327	0.0129754	2	64	2252, 4313
Hs_angiogenesis_overview_WP1993_44954	0.0151444	2	65	8829, 4313
Hs_L1CAM_interactions_WP1843_76876	0.0184224	2	75	8829, 2048
Hs_NLR_Proteins_WP288_80026	0.025969	1	10	2048
Hs_Signaling_by_VEGF_WP1919_76864	0.0288128	1	10	8829
Hs_Potassium_Channels_WP2669_76853	0.0341174	2	99	10021, 27133
Hs_Alanine_and_aspartate_metabolism_WP106_94196	0.0344758	1	40	2571
Hs_TarBasePathway_WP1992_78296	0.0344758	1	18	10021
Hs_Keap1-Nrf2_Pathway_WP3_48217	0.040106	1	14	2048
Hs_Biogenic_Amine_Synthesis_WP550_90171	0.0429088	1	15	2571
Hs_GABA_synthesis,_release,_reuptake_and_degradation_WP2685_76885	0.0429088	1	16	2571
Hs_Transcriptional_activation_by_NRF2_WP3_94689	0.0429088	1	15	2048
Hs_Activation_of_Matrix_Metalloproteinases_WP2769_77041	0.0457036	1	16	4313
Hs_Simplified_Interaction_Map_Between_LOXL4_and_Oxidative_Stress_Pathway_WP3670_90107	0.0512688	1	18	2252

## Sheet: Supp. 8
Supplementary table 8. Gene expression measured with qPCR in SSRI exploratory cohort (n = 17).
Gene	Incubation	Time (hr)	∆Cp NR (mean)	∆Cp RESP (mean)	p value
PITX1	Ctrl.	24	7.8625	9.65875	0.16	#
PITX1	CTP	24	7.92187	9.68187	0.17	#
GAD1	Ctrl.	24	10.0644	12.1288	0.05	*
GAD1	CTP	24	9.93937	11.8637	0.05	*
NFIB	Ctrl.	24	4.51437	6.905	0.13	#
NFIB	CTP	24	4.44	6.93187	0.12	#
FYB	Ctrl.	24	6.79625	4.75063	0.05	*
FYB	CTP	24	6.64125	4.60125	0.04	*
RAMP1	Ctrl.	24	6.48375	5.14625	0.07	#
RAMP1	CTP	24	6.24375	4.75938	0.02	*
UNC13C	Ctrl.	24	14.5688	14.6633	0.86
UNC13C	CTP	24	13.6419	14.135	0.32
TBC1D9	Ctrl.	24	2.87875	1.1875	0.03	*
TBC1D9	CTP	24	2.81875	1.22438	0.04	*
NINL	Ctrl.	24	9.06062	9.30444	0.68
NINL	CTP	24	9.19063	9.13889	0.94
GRIN2A	Ctrl.	24	7.6175	7.1625	0.65
GRIN2A	CTP	24	7.58812	6.955	0.54
AADAT	Ctrl.	24	11.6075	12.6122	0.2	#
AADAT	CTP	24	11.2988	11.7217	0.51
ITGB6	Ctrl.	24	13.8892	14.505	0.34
ITGB6	CTP	24	14.8779	14.4011	0.62
EPHB2	Ctrl.	24	7.09625	7.69278	0.36
EPHB2	CTP	24	7.03937	7.60278	0.38
FGF7	Ctrl.	24	11.125	11.0361	0.91
FGF7	CTP	24	11.0519	11.0267	0.97
NRP1	Ctrl.	24	9.81188	9.46611	0.67
NRP1	CTP	24	9.38	9.13611	0.71
PITX1	Ctrl.	48	7.64562	9.70667	0.07	#
PITX1	CTP	48	7.515	9.74944	0.05	*
GAD1	Ctrl.	48	10.0844	11.8894	0.04	*
GAD1	CTP	48	10.0431	11.7278	0.07	#
NFIB	Ctrl.	48	4.125	6.46778	0.11	#
NFIB	CTP	48	4.185	6.64278	0.12	#
FYB	Ctrl.	48	6.89438	4.68778	0.03	*
FYB	CTP	48	6.78062	4.68333	0.02	*
RAMP1	Ctrl.	48	5.67187	4.93111	0.4
RAMP1	CTP	48	5.46813	4.85	0.57
UNC13C	Ctrl.	48	12.6825	13.7689	0.37
UNC13C	CTP	48	12.8769	14.0806	0.37
TBC1D9	Ctrl.	48	2.80687	0.878333	0.01	*
TBC1D9	CTP	48	2.8125	0.94	0.02	*
NINL	Ctrl.	48	8.60125	9.02611	0.48
NINL	CTP	48	8.78437	8.83944	0.96
GRIN2A	Ctrl.	48	8.21187	7.23389	0.2	#
GRIN2A	CTP	48	8.19063	7.49722	0.51
AADAT	Ctrl.	48	10.2863	11.4013	0.2	#
AADAT	CTP	48	10.1269	11.1556	0.35
ITGB6	Ctrl.	48	14.6342	15.2125	0.74
ITGB6	CTP	48	14.7457	15.0133	0.73
EPHB2	Ctrl.	48	7.18437	7.90333	0.32
EPHB2	CTP	48	7.02187	7.83667	0.42
FGF7	Ctrl.	48	10.8744	11.2581	0.72
FGF7	CTP	48	10.6038	10.7167	0.96
NRP1	Ctrl.	48	10.2263	9.65278	0.48
NRP1	CTP	48	10.12	9.455	0.42
* p ≤ 0.05
# p ≤ 0.2

## Sheet: Supp. 9
Supplementary table 9. Gene expression of TBC1D9, GAD1 and NFIB measured with qPCR in MARS validation cohort (n = 69) and STAR*D cohort (n = 44).
Cohort	Gene	Incubation	Time (hr)	Parameter	∆Cp NR (mean)	∆Cp RESP (mean)	p value
MARS	TBC1D9	Ctrl.	24	Remission	1.67	0.92	0.0195315	*
MARS	TBC1D9	CTP	24	Remission	1.66	0.93	0.0182535	*
MARS	TBC1D9	Ctrl.	48	Remission	1.46	0.79	0.0208637	*
MARS	TBC1D9	CTP	48	Remission	1.46	0.73	0.0135609	*
MARS	GAD1	Ctrl.	24	Remission	10.17	10.92	0.208807
MARS	GAD1	CTP	24	Remission	10.19	10.9	0.240202
MARS	GAD1	Ctrl.	48	Remission	10.28	10.96	0.222984
MARS	GAD1	CTP	48	Remission	10.35	10.95	0.297696
MARS	NFIB	Ctrl.	24	Remission	6.059	7.292	0.166806
MARS	NFIB	CTP	24	Remission	6.07	7.368	0.154059
MARS	NFIB	Ctrl.	48	Remission	5.812	6.841	0.24846
MARS	NFIB	CTP	48	Remission	5.828	7.071	0.181597
MARS	TBC1D9	Ctrl.	24	Response	1.633	1.336	0.39325
MARS	TBC1D9	CTP	24	Response	1.609	1.348	0.461628
MARS	TBC1D9	Ctrl.	48	Response	1.427	1.17	0.464398
MARS	TBC1D9	CTP	48	Response	1.444	1.123	0.368563
MARS	GAD1	Ctrl.	24	Response	9.91	10.83	0.0382684	*
MARS	GAD1	CTP	24	Response	9.98	10.77	0.0663134	#
MARS	GAD1	Ctrl.	48	Response	10.08	10.83	0.0632941	#
MARS	GAD1	CTP	48	Response	10.12	10.89	0.0691512	#
MARS	NFIB	Ctrl.	24	Response	6.05	6.68	0.378
MARS	NFIB	CTP	24	Response	6.05	6.75	0.34
MARS	NFIB	Ctrl.	48	Response	5.8	6.32	0.47
MARS	NFIB	CTP	48	Response	5.81	6.45	0.389
STAR*D	TBC1D9	Ctrl.	24	treatment resistance	2.454	2.821	0.615588
STAR*D	TBC1D9	CTP	24	treatment resistance	2.462	2.776	0.674883
STAR*D	TBC1D9	Ctrl.	48	treatment resistance	2.208	2.346	0.860864
STAR*D	TBC1D9	CTP	48	treatment resistance	2.174	2.317	0.852651
STAR*D	GAD1	Ctrl.	24	treatment resistance	11.06	10.42	0.39614
STAR*D	GAD1	CTP	24	treatment resistance	11.14	10.41	0.383797
STAR*D	GAD1	Ctrl.	48	treatment resistance	11.28	10.96	0.696421
STAR*D	GAD1	CTP	48	treatment resistance	10.79	11.02	0.762582
STAR*D	NFIB	Ctrl.	24	treatment resistance	8.85	7.61	0.201
STAR*D	NFIB	CTP	24	treatment resistance	9.02	7.62	0.172
STAR*D	NFIB	Ctrl.	48	treatment resistance	8.28	7.72	0.591
STAR*D	NFIB	CTP	48	treatment resistance	7.88	7.75	0.897

## Sheet: Supp. 10
Supplementary table 10. Correlations of NFIB gene expression (∆Cp) with clinical improvement in MARS and STAR*D cohorts.
Cohort	Gene	Incubation	Time (hr)	Parameter	p-value	r coefficient
MARS	NFIB	Ctrl.	24	Clinical improvement (HAMD8w/HAMDbaseline)	0.0193568	-0.153	*
MARS	NFIB	CTP	24	Clinical improvement (HAMD8w/HAMDbaseline)	0.0146202	-0.295	*
MARS	NFIB	Ctrl.	48	Clinical improvement (HAMD8w/HAMDbaseline)	0.0245724	-0.123	*
MARS	NFIB	CTP	48	Clinical improvement (HAMD8w/HAMDbaseline)	0.0187489	-0.282	*
STAR*D	NFIB	Ctrl.	24	Clinical improvement (QIDSend/QIDSbaseline)	0.110562	0.25
STAR*D	NFIB	CTP	24	Clinical improvement (QIDSend/QIDSbaseline)	0.104771	0.254
STAR*D	NFIB	Ctrl.	48	Clinical improvement (QIDSend/QIDSbaseline)	0.263084	0.172
STAR*D	NFIB	CTP	48	Clinical improvement (QIDSend/QIDSbaseline)	0.462526	0.115
